# Supplementary material for: Long-life lithium-sulfur batteries with high areal capacity based on coaxial CNTs@TiN-TiO2 sponge
Source: Nat Commun. 2021 Aug 6;12:4738. doi: 10.1038/s41467-021-24976-y (PMC8346473; doi:10.1038/s41467-021-24976-y)
Supplement: Supplementary file 2 — Source data [file 41467_2021_24976_MOESM2_ESM.xlsx]

## Sheet: Figure 3
	Figure 3b					Figure 3c
	BE_Ti 2p	CPS_Ti 2p	BE_Ti 2p	CPS_Ti 2p		BE_N 1s	N 1s_1_N 1s	N 1s_2_N 1s	Background_N 1s	Envelope_N 1s	BE_N 1s	CPS_N 1s	BE_N 1s	Background_N 1s	Envelope_N 1s	BE_N 1s	CPS_N 1s
	479.91	3533.67	479.91	33595.4		419.91	525.629	525.629	525.629	525.629	419.91	525.629	419.91	1257.96	1257.96	419.91	1257.96
	479.86	3529.31	479.81	33474.8		419.86	557.665	557.665	557.665	557.665	419.81	589.697	419.81	1252.6	1252.6	419.81	1252.6
	479.81	3524.96	479.71	33336.7		419.81	589.697	589.697	589.697	589.697	419.71	574.622	419.71	1257.62	1257.62	419.71	1257.62
	479.76	3529.65	479.61	33336.7		419.76	582.16	582.16	582.16	582.16	419.61	585.929	419.61	1257.62	1257.62	419.61	1257.62
	479.71	3534.34	479.51	33505		419.71	574.622	574.622	574.622	574.622	419.51	509.298	419.51	1272.03	1272.03	419.51	1272.03
	479.66	3527.81	479.41	33590.4		419.66	580.278	580.278	580.278	580.278	419.41	459.044	419.41	1245.9	1245.9	419.41	1245.9
	479.61	3521.27	479.31	33515.1		419.61	585.929	585.929	585.929	585.929	419.31	435.175	419.31	1266.33	1266.33	419.31	1266.33
	479.56	3548.58	479.21	33650.7		419.56	547.611	547.611	547.611	547.611	419.21	549.497	419.21	1262.98	1262.98	419.21	1262.98
	479.51	3575.88	479.11	33603		419.51	509.298	509.298	509.298	509.298	419.11	555.779	419.11	1246.57	1246.57	419.11	1246.57
	479.46	3617.42	479.01	33643.2		419.46	484.173	484.173	484.173	484.173	419.01	544.472	419.01	1259.63	1259.63	419.01	1259.63
	479.41	3658.96	478.91	33743.7		419.41	459.044	459.044	459.044	459.044	418.91	495.479	418.91	1242.21	1242.21	418.91	1242.21
	479.36	3664.49	478.81	33791.4		419.36	447.111	447.111	447.111	447.111	418.81	529.398	418.81	1248.24	1248.24	418.81	1248.24
	479.31	3670.02	478.71	33726.1		419.31	435.175	435.175	435.175	435.175	418.71	506.785	418.71	1255.95	1255.95	418.71	1255.95
	479.26	3703.02	478.61	33693.5		419.26	492.336	492.336	492.336	492.336	418.61	546.985	418.61	1265.66	1265.66	418.61	1265.66
	479.21	3736.01	478.51	33474.8		419.21	549.497	549.497	549.497	549.497	418.51	589.697	418.51	1239.2	1239.2	418.51	1239.2
	479.16	3762.31	478.41	33520.1		419.16	552.64	552.64	552.64	552.64	418.41	544.472	418.41	1264.66	1264.66	418.41	1264.66
	479.11	3788.61	478.31	33525.1		419.11	555.779	555.779	555.779	555.779	418.31	503.016	418.31	1251.93	1251.93	418.31	1251.93
	479.06	3795.14	478.21	33618.1		419.06	550.128	550.128	550.128	550.128	418.21	567.085	418.21	1229.15	1229.15	418.21	1229.15
	479.01	3801.68	478.11	33726.1		419.01	544.472	544.472	544.472	544.472	418.11	514.322	418.11	1247.91	1247.91	418.11	1247.91
	478.96	3813.07	478.01	33731.1		418.96	519.974	519.974	519.974	519.974	418.01	524.372	418.01	1252.6	1252.6	418.01	1252.6
	478.91	3824.46	477.91	33500		418.91	495.479	495.479	495.479	495.479	417.91	540.704	417.91	1234.17	1234.17	417.91	1234.17
	478.86	3821.44	477.81	33678.4		418.86	512.436	512.436	512.436	512.436	417.81	530.654	417.81	1249.58	1249.58	417.81	1249.58
	478.81	3818.43	477.71	33685.9		418.81	529.398	529.398	529.398	529.398	417.71	518.091	417.71	1245.23	1245.23	417.71	1245.23
	478.76	3837.35	477.61	33811.5		418.76	518.091	518.091	518.091	518.091	417.61	541.96	417.61	1228.48	1228.48	417.61	1228.48
	478.71	3856.28	477.51	33570.3		418.71	506.785	506.785	506.785	506.785	417.51	515.579	417.51	1252.6	1252.6	417.51	1252.6
	478.66	3855.95	477.41	33359.3		418.66	526.885	526.885	526.885	526.885	417.41	471.606	417.41	1242.88	1242.88	417.41	1242.88
	478.61	3855.61	477.31	33625.6		418.61	546.985	546.985	546.985	546.985	417.31	471.606	417.31	1252.93	1252.93	417.31	1252.93
	478.56	3852.26	477.21	33497.5		418.56	568.341	568.341	568.341	568.341	417.21	490.454	417.21	1257.29	1257.29	417.21	1257.29
	478.51	3848.91	477.11	33484.9		418.51	589.697	589.697	589.697	589.697	417.11	554.523	417.11	1221.11	1221.11	417.11	1221.11
	478.46	3865.49	477.01	33560.3		418.46	567.085	567.085	567.085	567.085	417.01	484.173	417.01	1235.18	1235.18	417.01	1235.18
	478.41	3882.08	476.91	33188.4		418.41	544.472	544.472	544.472	544.472	416.91	525.629	416.91	1255.28	1255.28	416.91	1255.28
	478.36	3871.52	476.81	33203.5		418.36	523.742	523.742	523.742	523.742	416.81	525.629	416.81	1232.5	1232.5	416.81	1232.5
	478.31	3860.97	476.71	33452.3		418.31	503.016	503.016	503.016	503.016	416.71	476.635	416.71	1228.81	1228.81	416.71	1228.81
	478.26	3848.24	476.61	33419.6		418.26	535.049	535.049	535.049	535.049	416.61	472.863	416.61	1234.17	1234.17	416.61	1234.17
	478.21	3835.51	476.51	33316.6		418.21	567.085	567.085	567.085	567.085	416.51	440.2	416.51	1235.18	1235.18	416.51	1235.18
	478.16	3829.31	476.41	33271.4		418.16	540.704	540.704	540.704	540.704	416.41	521.86	416.41	1230.49	1230.49	416.41	1230.49
	478.11	3823.12	476.31	32972.3		418.11	514.322	514.322	514.322	514.322	416.31	565.829	416.31	1228.81	1228.81	416.31	1228.81
	478.06	3808.38	476.21	33133.2		418.06	519.347	519.347	519.347	519.347	416.21	506.785	416.21	1248.58	1248.58	416.21	1248.58
	478.01	3793.63	476.11	33191		418.01	524.372	524.372	524.372	524.372	416.11	540.704	416.11	1251.93	1251.93	416.11	1251.93
	477.96	3767.34	476.01	33113.1		417.96	532.536	532.536	532.536	532.536	416.01	557.035	416.01	1249.58	1249.58	416.01	1249.58
	477.91	3741.04	475.91	32982.4		417.91	540.704	540.704	540.704	540.704	415.91	495.479	415.91	1238.53	1238.53	415.91	1238.53
	477.86	3728.31	475.81	32844.2		417.86	535.679	535.679	535.679	535.679	415.81	508.041	415.81	1242.21	1242.21	415.81	1242.21
	477.81	3715.58	475.71	32811.6		417.81	530.654	530.654	530.654	530.654	415.71	518.091	415.71	1223.79	1223.79	415.71	1223.79
	477.76	3722.45	475.61	32879.4		417.76	524.372	524.372	524.372	524.372	415.61	506.785	415.61	1231.83	1231.83	415.61	1231.83
	477.71	3729.31	475.51	33065.3		417.71	518.091	518.091	518.091	518.091	415.51	528.141	415.51	1218.76	1218.76	415.51	1218.76
	477.66	3705.7	475.41	33060.3		417.66	530.024	530.024	530.024	530.024	415.41	459.044	415.41	1238.19	1238.19	415.41	1238.19
	477.61	3682.08	475.31	32977.4		417.61	541.96	541.96	541.96	541.96	415.31	533.166	415.31	1223.12	1223.12	415.31	1223.12
	477.56	3644.89	475.21	32995		417.56	528.768	528.768	528.768	528.768	415.21	525.629	415.21	1246.9	1246.9	415.21	1246.9
	477.51	3607.71	475.11	32992.4		417.51	515.579	515.579	515.579	515.579	415.11	543.216	415.11	1243.89	1243.89	415.11	1243.89
	477.46	3591.62	475.01	32952.2		417.46	493.592	493.592	493.592	493.592	415.01	472.863	415.01	1223.45	1223.45	415.01	1223.45
	477.41	3575.54	474.91	33047.7		417.41	471.606	471.606	471.606	471.606	414.91	508.041	414.91	1225.13	1225.13	414.91	1225.13
	477.36	3590.95	474.81	32977.4		417.36	471.606	471.606	471.606	471.606	414.81	515.579	414.81	1244.22	1244.22	414.81	1244.22
	477.31	3606.37	474.71	32776.4		417.31	471.606	471.606	471.606	471.606	414.71	535.679	414.71	1217.42	1217.42	414.71	1217.42
	477.26	3570.52	474.61	32909.6		417.26	481.03	481.03	481.03	481.03	414.61	477.891	414.61	1230.82	1230.82	414.61	1230.82
	477.21	3534.67	474.51	32751.2		417.21	490.454	490.454	490.454	490.454	414.51	484.173	414.51	1247.24	1247.24	414.51	1247.24
	477.16	3515.08	474.41	32912.1		417.16	522.486	522.486	522.486	522.486	414.41	452.762	414.41	1218.42	1218.42	414.41	1218.42
	477.11	3495.48	474.31	32708.6		417.11	554.523	554.523	554.523	554.523	414.31	516.835	414.31	1241.54	1241.54	414.31	1241.54
	477.06	3481.57	474.21	32964.8		417.06	519.347	519.347	519.347	519.347	414.21	497.991	414.21	1237.86	1237.86	414.21	1237.86
	477.01	3467.67	474.11	32861.8		417.01	484.173	484.173	484.173	484.173	414.11	479.147	414.11	1231.16	1231.16	414.11	1231.16
	476.96	3454.77	474.01	33065.3		416.96	504.899	504.899	504.899	504.899	414.01	440.2	414.01	1226.8	1226.8	414.01	1226.8
	476.91	3441.88	473.91	33035.2		416.91	525.629	525.629	525.629	525.629	413.91	462.812	413.91	1199.66	1199.66	413.91	1199.66
	476.86	3421.11	473.81	32934.7		416.86	525.629	525.629	525.629	525.629	413.81	523.116	413.81	1236.85	1236.85	413.81	1236.85
	476.81	3400.34	473.71	33002.5		416.81	525.629	525.629	525.629	525.629	413.71	544.472	413.71	1220.77	1220.77	413.71	1220.77
	476.76	3417.76	473.61	33168.3		416.76	501.13	501.13	501.13	501.13	413.61	500.504	413.61	1247.57	1247.57	413.61	1247.57
	476.71	3435.18	473.51	33271.4		416.71	476.635	476.635	476.635	476.635	413.51	521.86	413.51	1218.09	1218.09	413.51	1218.09
	476.66	3435.18	473.41	33223.6		416.66	474.749	474.749	474.749	474.749	413.41	490.454	413.41	1226.8	1226.8	413.41	1226.8
	476.61	3435.18	473.31	33316.6		416.61	472.863	472.863	472.863	472.863	413.31	465.325	413.31	1238.86	1238.86	413.31	1238.86
	476.56	3409.05	473.21	33278.9		416.56	456.531	456.531	456.531	456.531	413.21	422.613	413.21	1221.11	1221.11	413.21	1221.11
	476.51	3382.91	473.11	33487.4		416.51	440.2	440.2	440.2	440.2	413.11	457.788	413.11	1223.79	1223.79	413.11	1223.79
	476.46	3379.06	473.01	33510		416.46	481.03	481.03	481.03	481.03	413.01	460.3	413.01	1217.42	1217.42	413.01	1217.42
	476.41	3375.21	472.91	33379.4		416.41	521.86	521.86	521.86	521.86	412.91	516.835	412.91	1231.49	1231.49	412.91	1231.49
	476.36	3362.65	472.81	33140.7		416.36	543.842	543.842	543.842	543.842	412.81	555.779	412.81	1222.45	1222.45	412.81	1222.45
	476.31	3350.08	472.71	33575.3		416.31	565.829	565.829	565.829	565.829	412.71	525.629	412.71	1218.42	1218.42	412.71	1218.42
	476.26	3324.46	472.61	33608.1		416.26	536.305	536.305	536.305	536.305	412.61	525.629	412.61	1225.13	1225.13	412.61	1225.13
	476.21	3298.83	472.51	33668.3		416.21	506.785	506.785	506.785	506.785	412.51	514.322	412.51	1198.99	1198.99	412.51	1198.99
	476.16	3306.03	472.41	33510		416.16	523.742	523.742	523.742	523.742	412.41	443.969	412.41	1194.64	1194.64	412.41	1194.64
	476.11	3313.23	472.31	33472.4		416.11	540.704	540.704	540.704	540.704	412.31	511.81	412.31	1219.1	1219.1	412.31	1219.1
	476.06	3309.72	472.21	33786.4		416.06	548.867	548.867	548.867	548.867	412.21	511.81	412.21	1231.16	1231.16	412.21	1231.16
	476.01	3306.2	472.11	33733.7		416.01	557.035	557.035	557.035	557.035	412.11	621.104	412.11	1199.66	1199.66	412.11	1199.66
	475.96	3301.01	472.01	33600.5		415.96	526.255	526.255	526.255	526.255	412.01	533.166	412.01	1213.07	1213.07	412.01	1213.07
	475.91	3295.81	471.91	33500		415.91	495.479	495.479	495.479	495.479	411.91	470.35	411.91	1225.13	1225.13	411.91	1225.13
	475.86	3306.03	471.81	33658.3		415.86	501.76	501.76	501.76	501.76	411.81	508.041	411.81	1216.08	1216.08	411.81	1216.08
	475.81	3316.25	471.71	33680.9		415.81	508.041	508.041	508.041	508.041	411.71	555.779	411.71	1200	1200	411.71	1200
	475.76	3307.2	471.61	33512.6		415.76	513.066	513.066	513.066	513.066	411.61	501.76	411.61	1187.27	1187.27	411.61	1187.27
	475.71	3298.16	471.51	33517.6		415.71	518.091	518.091	518.091	518.091	411.51	511.81	411.51	1209.05	1209.05	411.51	1209.05
	475.66	3301.17	471.41	33374.3		415.66	512.436	512.436	512.436	512.436	411.41	456.531	411.41	1226.8	1226.8	411.41	1226.8
	475.61	3304.19	471.31	33392		415.61	506.785	506.785	506.785	506.785	411.31	462.812	411.31	1231.16	1231.16	411.31	1231.16
	475.56	3311.56	471.21	33336.7		415.56	517.461	517.461	517.461	517.461	411.21	553.266	411.21	1214.4	1214.4	411.21	1214.4
	475.51	3318.93	471.11	33304		415.51	528.141	528.141	528.141	528.141	411.11	548.241	411.11	1208.04	1208.04	411.11	1208.04
	475.46	3322.11	471.01	33005.1		415.46	493.592	493.592	493.592	493.592	411.01	555.779	411.01	1210.72	1210.72	411.01	1210.72
	475.41	3325.29	470.91	33040.2		415.41	459.044	459.044	459.044	459.044	410.91	461.556	410.91	1214.4	1214.41	410.91	1214.4
	475.36	3333.67	470.81	32809.1		415.36	496.105	496.105	496.105	496.105	410.81	491.71	410.81	1215.62	1215.62	410.81	1220.44
	475.31	3342.04	470.71	33060.3		415.31	533.166	533.166	533.166	533.166	410.71	536.935	410.71	1215.49	1215.49	410.71	1212.06
	475.26	3337.35	470.61	32831.7		415.26	529.398	529.398	529.398	529.398	410.61	577.135	410.61	1215.36	1215.36	410.61	1197.99
	475.21	3332.66	470.51	32615.6		415.21	525.629	525.629	525.629	525.629	410.51	475.379	410.51	1215.22	1215.23	410.51	1215.08
	475.16	3342.04	470.41	32768.9		415.16	534.423	534.423	534.423	534.423	410.41	530.654	410.41	1215.09	1215.1	410.41	1215.41
	475.11	3351.42	470.31	32424.6		415.11	543.216	543.216	543.216	543.216	410.31	545.729	410.31	1214.95	1214.98	410.31	1201.67
	475.06	3362.98	470.21	32593		415.06	508.041	508.041	508.041	508.041	410.21	506.785	410.21	1214.82	1214.88	410.21	1212.39
	475.01	3374.54	470.11	32251.3		415.01	472.863	472.863	472.863	472.863	410.11	452.762	410.11	1214.68	1214.81	410.11	1207.04
	474.96	3402.51	470.01	32331.7		414.96	490.454	490.454	490.454	490.454	410.01	536.935	410.01	1214.55	1214.79	410.01	1196.65
	474.91	3430.49	469.91	32354.3		414.91	508.041	508.041	508.041	508.041	409.91	470.35	409.91	1214.41	1214.85	409.91	1219.43
	474.86	3467	469.81	32113.1		414.86	511.81	511.81	511.81	511.81	409.81	514.322	409.81	1214.28	1215.04	409.81	1206.37
	474.81	3503.52	469.71	32115.6		414.81	515.579	515.579	515.579	515.579	409.71	523.116	409.71	1214.14	1215.46	409.71	1219.1
	474.76	3495.31	469.61	32173.4		414.76	525.629	525.629	525.629	525.629	409.61	528.141	409.61	1214.01	1216.23	409.61	1224.79
	474.71	3487.1	469.51	32017.6		414.71	535.679	535.679	535.679	535.679	409.51	499.248	409.51	1213.87	1217.53	409.51	1225.13
	474.66	3495.81	469.41	31610.6		414.66	506.785	506.785	506.785	506.785	409.41	525.629	409.41	1213.73	1219.6	409.41	1220.44
	474.61	3504.52	469.31	31954.8		414.61	477.891	477.891	477.891	477.891	409.31	524.372	409.31	1213.6	1222.78	409.31	1222.78
	474.56	3534.84	469.21	31944.7		414.56	481.03	481.03	481.03	481.03	409.21	559.548	409.21	1213.46	1227.47	409.21	1210.05
	474.51	3565.16	469.11	31897		414.51	484.173	484.173	484.173	484.173	409.11	490.454	409.11	1213.33	1234.23	409.11	1217.09
	474.46	3590.79	469.01	31640.7		414.46	468.467	468.467	468.467	468.467	409.01	470.35	409.01	1213.19	1243.56	409.01	1256.28
	474.41	3616.42	468.91	31879.4		414.41	452.762	452.762	452.762	452.762	408.91	553.266	408.91	1213.06	1256.02	408.91	1249.92
	474.36	3635.85	468.81	31771.4		414.36	484.799	484.799	484.799	484.799	408.81	570.854	408.81	1212.92	1272.08	408.81	1265.66
	474.31	3655.28	468.71	31804		414.31	516.835	516.835	516.835	516.835	408.71	505.529	408.71	1212.79	1292.05	408.71	1281.07
	474.26	3683.58	468.61	31464.8		414.26	507.411	507.411	507.411	507.411	408.61	440.2	408.61	1212.65	1315.7	408.61	1330.65
	474.21	3711.89	468.51	31748.7		414.21	497.991	497.991	497.991	497.991	408.51	481.66	408.51	1212.52	1342.32	408.51	1361.81
	474.16	3707.2	468.41	31741.2		414.16	488.567	488.567	488.567	488.567	408.41	491.71	408.41	1212.38	1370.57	408.41	1372.19
	474.11	3702.51	468.31	31723.6		414.11	479.147	479.147	479.147	479.147	408.31	491.71	408.31	1212.25	1398.32	408.31	1407.7
	474.06	3743.05	468.21	31708.5		414.06	459.674	459.674	459.674	459.674	408.21	467.837	408.21	1212.11	1422.97	408.21	1417.42
	474.01	3783.58	468.11	31761.3		414.01	440.2	440.2	440.2	440.2	408.11	523.116	408.11	1211.98	1441.81	408.11	1429.82
	473.96	3833.84	468.01	31716.1		413.96	451.506	451.506	451.506	451.506	408.01	475.379	408.01	1211.84	1452.45	408.01	1449.58
	473.91	3884.09	467.91	31638.2		413.91	462.812	462.812	462.812	462.812	407.91	476.635	407.91	1211.7	1453.28	407.91	1435.85
	473.86	3904.69	467.81	31668.3		413.86	492.966	492.966	492.966	492.966	407.81	516.835	407.81	1211.57	1444.34	407.81	1460.3
	473.81	3925.29	467.71	31849.2		413.81	523.116	523.116	523.116	523.116	407.71	491.71	407.71	1211.43	1426.83	407.71	1414.4
	473.76	3964.32	467.61	31821.6		413.76	533.793	533.793	533.793	533.793	407.61	494.223	407.61	1211.3	1402.91	407.61	1392.63
	473.71	4003.35	467.51	31653.3		413.71	544.472	544.472	544.472	544.472	407.51	497.991	407.51	1211.16	1375.27	407.51	1403.02
	473.66	4019.26	467.41	31902		413.66	522.486	522.486	522.486	522.486	407.41	506.785	407.41	1211.03	1346.67	407.41	1353.77
	473.61	4035.18	467.31	31964.8		413.61	500.504	500.504	500.504	500.504	407.31	534.423	407.31	1210.9	1319.29	407.31	1321.94
	473.56	4088.11	467.21	31668.3		413.56	511.18	511.18	511.18	511.18	407.21	457.788	407.21	1210.77	1294.66	407.21	1306.87
	473.51	4141.04	467.11	31821.6		413.51	521.86	521.86	521.86	521.86	407.11	470.35	407.11	1210.64	1273.68	407.11	1273.37
	473.46	4147.4	467.01	31861.8		413.46	506.155	506.155	506.155	506.155	407.01	552.01	407.01	1210.51	1256.55	407.01	1250.25
	473.41	4153.77	466.91	31836.7		413.41	490.454	490.454	490.454	490.454	406.91	534.423	406.91	1210.39	1243.09	406.91	1232.16
	473.36	4191.46	466.81	32251.3		413.36	477.891	477.891	477.891	477.891	406.81	451.506	406.81	1210.27	1232.88	406.81	1232.16
	473.31	4229.15	466.71	32288.9		413.31	465.325	465.325	465.325	465.325	406.71	490.454	406.71	1210.15	1225.42	406.71	1200.34
	473.26	4283.25	466.61	32228.6		413.26	443.969	443.969	443.969	443.969	406.61	516.835	406.61	1210.04	1220.09	406.61	1214.07
	473.21	4337.35	466.51	32394.5		413.21	422.613	422.613	422.613	422.613	406.51	477.891	406.51	1209.92	1216.37	406.51	1192.63
	473.16	4357.12	466.41	32479.9		413.16	440.2	440.2	440.2	440.2	406.41	496.735	406.41	1209.82	1213.86	406.41	1188.94
	473.11	4376.88	466.31	32728.7		413.11	457.788	457.788	457.788	457.788	406.31	448.994	406.31	1209.72	1212.2	406.31	1190.29
	473.06	4392.8	466.21	32869.4		413.06	459.044	459.044	459.044	459.044	406.21	481.66	406.21	1209.62	1211.11	406.21	1209.71
	473.01	4408.71	466.11	33253.8		413.01	460.3	460.3	460.3	460.3	406.11	461.556	406.11	1209.54	1210.4	406.11	1202.68
	472.96	4431.32	466.01	33507.6		412.96	488.567	488.567	488.567	488.567	406.01	491.71	406.01	1209.45	1209.95	406.01	1194.64
	472.91	4453.94	465.91	33610.5		412.91	516.835	516.835	516.835	516.835	405.91	521.86	405.91	1209.37	1209.66	405.91	1211.72
	472.86	4474.04	465.81	34010.1		412.86	536.305	536.305	536.305	536.305	405.81	511.81	405.81	1209.3	1209.47	405.81	1216.08
	472.81	4494.14	465.71	34143.2		412.81	555.779	555.779	555.779	555.779	405.71	511.81	405.71	1209.24	1209.35	405.71	1197.99
	472.76	4479.56	465.61	34585.4		412.76	540.704	540.704	540.704	540.704	405.61	446.481	405.61	1209.18	1209.27	405.61	1170.52
	472.71	4464.99	465.51	34834.2		412.71	525.629	525.629	525.629	525.629	405.51	460.3	405.51	1209.13	1209.21	405.51	1172.19
	472.66	4465.83	465.41	35613.1		412.66	525.629	525.629	525.629	525.629	405.41	490.454	405.41	1209.09	1209.18	405.41	1210.72
	472.61	4466.67	465.31	35811.6		412.61	525.629	525.629	525.629	525.629	405.31	531.91	405.31	1209.06	1209.17	405.31	1204.36
	472.56	4445.23	465.21	36087.9		412.56	519.974	519.974	519.974	519.974	405.21	539.447	405.21	1209.03	1209.19	405.21	1214.74
	472.51	4423.79	465.11	36306.6		412.51	514.322	514.322	514.322	514.322	405.11	465.325	405.11	1209.02	1209.23	405.11	1203.02
	472.46	4409.72	465.01	36738.7		412.46	479.147	479.147	479.147	479.147	405.01	448.994	405.01	1209.01	1209.29	405.01	1209.38
	472.41	4395.64	464.91	36814.1		412.41	443.969	443.969	443.969	443.969	404.91	510.554	404.91	1209.02	1209.39	404.91	1206.03
	472.36	4378.73	464.81	36954.8		412.36	477.891	477.891	477.891	477.891	404.81	518.091	404.81	1209.03	1209.53	404.81	1209.38
	472.31	4361.81	464.71	37093		412.31	511.81	511.81	511.81	511.81	404.71	514.322	404.71	1209.05	1209.72	404.71	1230.82
	472.26	4335.01	464.61	37150.8		412.26	511.81	511.81	511.81	511.81	404.61	470.35	404.61	1209.08	1209.97	404.61	1222.11
	472.21	4308.21	464.51	36786.4		412.21	511.81	511.81	511.81	511.81	404.51	511.81	404.51	1209.12	1210.29	404.51	1247.91
	472.16	4239.7	464.41	36429.6		412.16	566.459	566.459	566.459	566.459	404.41	501.76	404.41	1209.16	1210.69	404.41	1250.59
	472.11	4171.19	464.31	36243.7		412.11	621.104	621.104	621.104	621.104	404.31	466.581	404.31	1209.2	1211.2	404.31	1259.97
	472.06	4105.03	464.21	36196		412.06	577.135	577.135	577.135	577.135	404.21	560.804	404.21	1209.23	1211.83	404.21	1262.98
	472.01	4038.86	464.11	35776.4		412.01	533.166	533.166	533.166	533.166	404.11	504.272	404.11	1209.27	1212.62	404.11	1287.44
	471.96	4014.91	464.01	35208.6		411.96	501.76	501.76	501.76	501.76	404.01	480.404	404.01	1209.29	1213.6	404.01	1253.6
	471.91	3990.95	463.91	35120.6		411.91	470.35	470.35	470.35	470.35	403.91	533.166	403.91	1209.3	1214.82	403.91	1263.99
	471.86	3951.76	463.81	34660.8		411.86	489.197	489.197	489.197	489.197	403.81	523.116	403.81	1209.3	1216.31	403.81	1264.32
	471.81	3912.56	463.71	34057.8		411.81	508.041	508.041	508.041	508.041	403.71	523.116	403.71	1209.29	1218.15	403.71	1262.65
	471.76	3877.89	463.61	33831.6		411.76	531.91	531.91	531.91	531.91	403.61	577.135	403.61	1209.25	1220.4	403.61	1251.93
	471.71	3843.22	463.51	33713.6		411.71	555.779	555.779	555.779	555.779	403.51	469.094	403.51	1209.2	1223.16	403.51	1236.52
	471.66	3786.1	463.41	33381.9		411.66	528.768	528.768	528.768	528.768	403.41	514.322	403.41	1209.12	1226.49	403.41	1247.91
	471.61	3728.98	463.31	33032.7		411.61	501.76	501.76	501.76	501.76	403.31	492.966	403.31	1209.02	1230.56	403.31	1274.04
	471.56	3695.31	463.21	32766.3		411.56	506.785	506.785	506.785	506.785	403.21	519.347	403.21	1208.88	1235.4	403.21	1282.08
	471.51	3661.64	463.11	32560.3		411.51	511.81	511.81	511.81	511.81	403.11	485.429	403.11	1208.72	1241.27	403.11	1306.2
	471.46	3620.77	463.01	32464.8		411.46	484.173	484.173	484.173	484.173	403.01	541.96	403.01	1208.52	1248.15	403.01	1300.84
	471.41	3579.9	462.91	32221.1		411.41	456.531	456.531	456.531	456.531	402.91	549.497	402.91	1208.29	1256.42	402.91	1310.89
	471.36	3532.33	462.81	32140.7		411.36	459.674	459.674	459.674	459.674	402.81	559.548	402.81	1208.02	1265.99	402.81	1309.55
	471.31	3484.76	462.71	32055.3		411.31	462.812	462.812	462.812	462.812	402.71	530.654	402.71	1207.7	1277.35	402.71	1351.76
	471.26	3464.15	462.61	31768.8		411.26	508.041	508.041	508.041	508.041	402.61	546.985	402.61	1207.35	1290.32	402.61	1322.28
	471.21	3443.55	462.51	31708.5		411.21	553.266	553.266	553.266	553.266	402.51	529.398	402.51	1206.94	1305.51	402.51	1351.09
	471.16	3367.5	462.41	31728.6		411.16	550.754	550.754	550.754	550.754	402.41	549.497	402.41	1206.49	1322.65	402.41	1392.63
	471.11	3291.46	462.31	31497.5		411.11	548.241	548.241	548.241	548.241	402.31	580.904	402.31	1205.98	1342.36	402.31	1404.36
	471.06	3287.6	462.21	31507.5		411.06	552.01	552.01	552.01	552.01	402.21	613.566	402.21	1205.42	1364.33	402.21	1427.14
	471.01	3283.75	462.11	31545.2		411.01	555.779	555.779	555.779	555.779	402.11	618.591	402.11	1204.81	1389.11	402.11	1444.89
	470.96	3232.16	462.01	31527.6		410.96	508.668	508.668	508.668	508.668	402.01	555.779	402.01	1204.13	1416.36	402.01	1454.27
	470.91	3180.57	461.91	31449.7		410.91	461.556	461.556	461.556	461.556	401.91	543.216	401.91	1203.39	1446.46	401.91	1484.42
	470.86	3130.49	461.81	31520.1		410.86	476.635	476.635	476.635	476.635	401.81	603.516	401.81	1202.59	1479.03	401.81	1520.94
	470.81	3080.4	461.71	31296.5		410.81	491.71	491.71	491.71	491.71	401.71	636.183	401.71	1201.72	1514.22	401.71	1515.24
	470.76	3048.74	461.61	31482.4		410.76	514.322	514.322	514.322	514.322	401.61	559.548	401.61	1200.79	1551.56	401.61	1568.51
	470.71	3017.09	461.51	31454.8		410.71	536.935	536.935	536.935	536.935	401.51	652.514	401.51	1199.79	1590.91	401.51	1595.31
	470.66	3019.43	461.41	31402		410.66	557.035	557.035	557.035	557.035	401.41	652.514	401.41	1198.75	1631.71	401.41	1615.08
	470.61	3021.78	461.31	31409.5		410.61	577.135	577.135	577.135	577.135	401.31	631.158	401.31	1197.66	1673.5	401.31	1623.45
	470.56	2991.12	461.21	31535.2		410.56	526.255	526.255	526.255	526.255	401.21	789.449	401.21	1196.52	1715.57	401.21	1669.68
	470.51	2960.47	461.11	31479.9		410.51	475.379	475.379	475.379	475.379	401.11	747.989	401.11	1195.34	1757.19	401.11	1710.89
	470.46	2955.44	461.01	31618.1		410.46	503.016	503.016	503.016	503.016	401.01	785.68	401.01	1194.13	1797.5	401.01	1758.46
	470.41	2950.42	460.91	31490		410.41	530.654	530.654	530.654	530.654	400.91	834.674	400.91	1192.88	1835.66	400.91	1796.65
	470.36	2925.13	460.81	31311.6		410.36	538.191	538.191	538.191	538.191	400.81	828.393	400.81	1191.61	1870.65	400.81	1822.11
	470.31	2899.83	460.71	31507.5		410.31	545.729	545.729	545.729	545.729	400.71	916.33	400.71	1190.32	1901.7	400.71	1822.78
	470.26	2852.93	460.61	31459.8		410.26	526.255	526.255	526.255	526.255	400.61	974.121	400.61	1189.01	1927.73	400.61	1886.77
	470.21	2806.03	460.51	31653.3		410.21	506.785	506.785	506.785	506.785	400.51	948.996	400.51	1187.69	1948.3	400.51	1912.56
	470.16	2780.4	460.41	31748.7		410.16	479.774	479.774	479.774	479.774	400.41	977.89	400.41	1186.36	1962.35	400.41	1938.02
	470.11	2754.77	460.31	31932.2		410.11	452.762	452.762	452.762	452.762	400.31	970.352	400.31	1185.03	1969.95	400.31	1958.46
	470.06	2782.75	460.21	32314.1		410.06	494.849	494.849	494.849	494.849	400.21	975.378	400.21	1183.69	1970.19	400.21	1964.15
	470.01	2810.72	460.11	32773.9		410.01	536.935	536.935	536.935	536.935	400.11	906.28	400.11	1182.37	1963.77	400.11	1979.23
	469.96	2753.1	460.01	33216.1		409.96	503.642	503.642	503.642	503.642	400.01	898.742	400.01	1181.05	1950.03	400.01	2018.09
	469.91	2695.48	459.91	33992.4		409.91	470.35	470.35	470.35	470.35	399.91	848.492	399.91	1179.75	1930.22	399.91	1953.1
	469.86	2686.77	459.81	35100.5		409.86	492.336	492.336	492.336	492.336	399.81	815.83	399.81	1178.47	1904.01	399.81	1950.08
	469.81	2678.06	459.71	36706		409.81	514.322	514.322	514.322	514.322	399.71	770.601	399.71	1177.21	1872.98	399.71	1939.03
	469.76	2659.8	459.61	38726.1		409.76	518.717	518.717	518.717	518.717	399.61	688.945	399.61	1175.98	1837.15	399.61	1889.45
	469.71	2641.54	459.51	41311.5		409.71	523.116	523.116	523.116	523.116	399.51	646.232	399.51	1174.78	1798.13	399.51	1874.04
	469.66	2632.5	459.41	43517.6		409.66	525.629	525.629	525.629	525.629	399.41	673.87	399.41	1173.62	1756.27	399.41	1803.35
	469.61	2623.45	459.31	46567.8		409.61	528.141	528.141	528.141	528.141	399.31	651.258	399.31	1172.51	1712.93	399.31	1762.14
	469.56	2592.96	459.21	48886.9		409.56	513.692	513.692	513.692	513.692	399.21	643.72	399.21	1171.44	1668.72	399.21	1727.64
	469.51	2562.48	459.11	50316.6		409.51	499.248	499.248	499.248	499.248	399.11	611.054	399.11	1170.42	1624.56	399.11	1644.22
	469.46	2545.39	459.01	51464.8		409.46	512.436	512.436	512.436	512.436	399.01	606.029	399.01	1169.46	1581.19	399.01	1576.88
	469.41	2528.31	458.91	51683.4		409.41	525.629	525.629	525.629	525.629	398.91	559.548	398.91	1168.56	1539.09	398.91	1518.59
	469.36	2519.77	458.81	51389.4		409.36	524.999	524.999	524.999	524.999	398.81	602.26	398.81	1167.72	1498.96	398.81	1462.65
	469.31	2511.22	458.71	49439.7		409.31	524.372	524.372	524.372	524.372	398.71	606.029	398.71	1166.95	1460.94	398.71	1404.36
	469.26	2506.7	458.61	47022.6		409.26	541.96	541.96	541.96	541.96	398.61	516.835	398.61	1166.25	1425.58	398.61	1369.18
	469.21	2502.18	458.51	43942.2		409.21	559.548	559.548	559.548	559.548	398.51	623.616	398.51	1165.62	1392.78	398.51	1325.63
	469.16	2495.64	458.41	41314.1		409.16	524.999	524.999	524.999	524.999	398.41	519.347	398.41	1165.04	1362.89	398.41	1329.65
	469.11	2489.11	458.31	38984.9		409.11	490.454	490.454	490.454	490.454	398.31	543.216	398.31	1164.53	1335.7	398.31	1253.27
	469.06	2491.79	458.21	36650.7		409.06	480.404	480.404	480.404	480.404	398.21	569.597	398.21	1164.08	1311.34	398.21	1249.92
	469.01	2494.47	458.11	34934.7		409.01	470.35	470.35	470.35	470.35	398.11	530.654	398.11	1163.68	1289.57	398.11	1226.47
	468.96	2483.92	458.01	33613.1		408.96	511.81	511.81	511.81	511.81	398.01	622.36	398.01	1163.34	1270.38	398.01	1215.41
	468.91	2473.37	457.91	32668.4		408.91	553.266	553.266	553.266	553.266	397.91	565.829	397.91	1163.05	1253.51	397.91	1205.69
	468.86	2470.85	457.81	31756.3		408.86	562.06	562.06	562.06	562.06	397.81	553.266	397.81	1162.8	1238.85	397.81	1196.98
	468.81	2468.34	457.71	31329.1		408.81	570.854	570.854	570.854	570.854	397.71	541.96	397.71	1162.61	1226.17	397.71	1171.19
	468.76	2454.94	457.61	31100.5		408.76	538.191	538.191	538.191	538.191	397.61	539.447	397.61	1162.46	1215.29	397.61	1198.99
	468.71	2441.54	457.51	30972.4		408.71	505.529	505.529	505.529	505.529	397.51	567.085	397.51	1162.35	1206.04	397.51	1183.25
	468.66	2428.48	457.41	30648.2		408.66	472.863	472.863	472.863	472.863	397.41	499.248	397.41	1162.28	1198.2	397.41	1179.56
	468.61	2415.41	457.31	30384.4		408.61	440.2	440.2	440.2	440.2	397.31	487.941	397.31	1162.26	1191.64	397.31	1167.17
	468.56	2427.47	457.21	30434.7		408.56	460.93	460.93	460.93	460.93	397.21	563.316	397.21	1162.26	1186.16	397.21	1157.79
	468.51	2439.53	457.11	30402		408.51	481.66	481.66	481.66	481.66	397.11	531.91	397.11	1162.3	1181.66	397.11	1159.46
	468.46	2396.48	457.01	30062.8		408.46	486.685	486.685	486.685	486.685	397.01	558.291	397.01	1162.38	1177.94	397.01	1183.25
	468.41	2353.43	456.91	30143.2		408.41	491.71	491.71	491.71	491.71	396.91	427.637	396.91	1162.48	1174.96	396.91	1168.17
	468.36	2371.19	456.81	30133.2		408.36	491.71	491.71	491.71	491.71	396.81	491.71	396.81	1162.61	1172.54	396.81	1183.59
	468.31	2388.94	456.71	30145.7		408.31	491.71	491.71	491.71	491.71	396.71	510.554	396.71	1162.76	1170.64	396.71	1169.51
	468.26	2406.7	456.61	30012.6		408.26	479.774	479.774	479.774	479.774	396.61	461.556	396.61	1162.94	1169.14	396.61	1173.53
	468.21	2424.46	456.51	29728.6		408.21	467.837	467.837	467.837	467.837	396.51	500.504	396.51	1163.13	1168.01	396.51	1161.81
	468.16	2426.63	456.41	29987.4		408.16	495.479	495.479	495.479	495.479	396.41	489.197	396.41	1163.35	1167.14	396.41	1163.48
	468.11	2428.81	456.31	29927.1		408.11	523.116	523.116	523.116	523.116	396.31	533.166	396.31	1163.58	1166.53	396.31	1174.87
	468.06	2444.89	456.21	29831.7		408.06	499.248	499.248	499.248	499.248	396.21	514.322	396.21	1163.82	1166.1	396.21	1162.14
	468.01	2460.97	456.11	29907		408.01	475.379	475.379	475.379	475.379	396.11	510.554	396.11	1164.07	1165.83	396.11	1177.89
	467.96	2456.28	456.01	29879.4		407.96	476.005	476.005	476.005	476.005	396.01	515.579	396.01	1164.34	1165.67	396.01	1163.82
	467.91	2451.59	455.91	29799		407.91	476.635	476.635	476.635	476.635	395.91	553.266	395.91	1164.61	1165.63	395.91	1169.18
	467.86	2462.14	455.81	29924.6		407.86	496.735	496.735	496.735	496.735	395.81	533.166	395.81	1164.88	1165.65	395.81	1172.53
	467.81	2472.7	455.71	29995		407.81	516.835	516.835	516.835	516.835	395.71	529.398	395.71	1165.16	1165.74	395.71	1168.51
	467.76	2514.74	455.61	29718.6		407.76	504.272	504.272	504.272	504.272	395.61	523.116	395.61	1154.44	1154.87	395.61	1154.44
	467.71	2556.78	455.51	29748.7		407.71	491.71	491.71	491.71	491.71	395.51	530.654	395.51	1177.22	1177.54	395.51	1177.22
	467.66	2552.6	455.41	29718.6		407.66	492.966	492.966	492.966	492.966	395.41	552.01	395.41	1166.83	1167.07	395.41	1166.83
	467.61	2548.41	455.31	29824.1		407.61	494.223	494.223	494.223	494.223	395.31	485.429	395.31	1161.81	1161.99	395.31	1161.81
	467.56	2576.21	455.21	29761.3		407.56	496.105	496.105	496.105	496.105	395.21	485.429	395.21	1151.76	1151.89	395.21	1151.76
	467.51	2604.02	455.11	29711.1		407.51	497.991	497.991	497.991	497.991	395.11	452.762	395.11	1149.75	1149.84	395.11	1149.75
	467.46	2629.82	455.01	29698.5		407.46	502.386	502.386	502.386	502.386	395.01	515.579	395.01	1129.31	1129.38	395.01	1129.31
	467.41	2655.61	454.91	29811.6		407.41	506.785	506.785	506.785	506.785	394.91	518.091	394.91	1156.45	1156.5	394.91	1156.45
	467.36	2701.51	454.81	29743.7		407.36	520.604	520.604	520.604	520.604	394.81	531.91	394.81	1169.51	1169.55	394.81	1169.51
	467.31	2747.4	454.71	29482.4		407.31	534.423	534.423	534.423	534.423	394.71	513.066	394.71	1164.82	1164.85	394.71	1164.82
	467.26	2747.4	454.61	29575.4		407.26	496.105	496.105	496.105	496.105	394.61	515.579	394.61	1147.07	1147.09	394.61	1147.07
	467.21	2747.4	454.51	29954.8		407.21	457.788	457.788	457.788	457.788	394.51	484.173	394.51	1163.15	1163.16	394.51	1163.15
	467.16	2792.46	454.41	29809		407.16	464.069	464.069	464.069	464.069	394.41	538.191	394.41	1172.86	1172.87	394.41	1172.86
	467.11	2837.52	454.31	29768.8		407.11	470.35	470.35	470.35	470.35	394.31	519.347	394.31	1174.87	1174.88	394.31	1174.87
	467.06	2884.42	454.21	29645.7		407.06	511.18	511.18	511.18	511.18	394.21	509.298	394.21	1160.13	1160.14	394.21	1160.13
	467.01	2931.32	454.11	29693.5		407.01	552.01	552.01	552.01	552.01	394.11	523.116	394.11	1148.41	1148.41	394.11	1148.41
	466.96	2965.83	454.01	29766.3		406.96	543.216	543.216	543.216	543.216	394.01	489.197	394.01	1145.39	1145.4	394.01	1145.39
	466.91	3000.34	453.91	29751.3		406.91	534.423	534.423	534.423	534.423	393.91	533.166	393.91	1139.7	1139.7	393.91	1139.7
	466.86	3044.22	453.81	29804		406.86	492.966	492.966	492.966	492.966	393.81	430.15	393.81	1149.41	1149.41	393.81	1149.41
	466.81	3088.11	453.71	29547.7		406.81	451.506	451.506	451.506	451.506	393.71	501.76	393.71	1147.74	1147.74	393.71	1147.74
	466.76	3174.71	453.61	29763.8		406.76	470.98	470.98	470.98	470.98	393.61	472.863	393.61	1148.41	1148.41	393.61	1148.41
	466.71	3261.31	453.51	29794		406.71	490.454	490.454	490.454	490.454	393.51	479.147	393.51	1141.37	1141.37	393.51	1141.37
	466.66	3304.02	453.41	29660.8		406.66	503.642	503.642	503.642	503.642	393.41	565.829	393.41	1157.45	1157.45	393.41	1157.45
	466.61	3346.73	453.31	29582.9		406.61	516.835	516.835	516.835	516.835	393.31	495.479	393.31	1144.72	1144.72	393.31	1144.72
	466.56	3468.68	453.21	29628.1		406.56	497.361	497.361	497.361	497.361	393.21	520.604	393.21	1149.75	1149.75	393.21	1149.75
	466.51	3590.62	453.11	29758.8		406.51	477.891	477.891	477.891	477.891	393.11	518.091	393.11	1153.1	1153.1	393.11	1153.1
	466.46	3670.02	453.01	29821.6		406.46	487.311	487.311	487.311	487.311	393.01	563.316	393.01	1187.27	1187.27	393.01	1187.27
	466.41	3749.41	452.91	29623.1		406.41	496.735	496.735	496.735	496.735	392.91	500.504	392.91	1157.45	1157.45	392.91	1157.45
	466.36	3876.38	452.81	29638.2		406.36	472.863	472.863	472.863	472.863	392.81	481.66	392.81	1160.8	1160.8	392.81	1160.8
	466.31	4003.35	452.71	29859.3		406.31	448.994	448.994	448.994	448.994	392.71	401.256	392.71	1158.46	1158.46	392.71	1158.46
	466.26	4186.43	452.61	29781.4		406.26	465.325	465.325	465.325	465.325	392.61	489.197	392.61	1162.81	1162.81	392.61	1162.81
	466.21	4369.51	452.51	29663.3		406.21	481.66	481.66	481.66	481.66	392.51	506.785	392.51	1149.08	1149.08	392.51	1149.08
	466.16	4569.01	452.41	29660.8		406.16	471.606	471.606	471.606	471.606	392.41	562.06	392.41	1145.39	1145.39	392.41	1145.39
	466.11	4768.51	452.31	29620.6		406.11	461.556	461.556	461.556	461.556	392.31	477.891	392.31	1120.6	1120.6	392.31	1120.6
	466.06	4967.67	452.21	29625.6		406.06	476.635	476.635	476.635	476.635	392.21	525.629	392.21	1147.07	1147.07	392.21	1147.07
	466.01	5166.83	452.11	29804		406.01	491.71	491.71	491.71	491.71	392.11	515.579	392.11	1139.03	1139.03	392.11	1139.03
	465.96	5374.37	452.01	29663.3		405.96	491.729	491.729	491.729	491.729	392.01	535.679	392.01	1146.73	1146.73	392.01	1146.73
	465.91	5581.91	451.91	29738.7		405.91	491.748	491.748	491.748	491.748	391.91	490.454	391.91	1169.18	1169.18	391.91	1169.18
	465.86	5795.64	451.81	29746.2		405.86	491.759	491.759	491.759	491.759	391.81	530.654	391.81	1152.09	1152.09	391.81	1152.09
	465.81	6009.38	451.71	29663.3		405.81	491.77	491.77	491.77	491.77	391.71	538.191	391.71	1154.1	1154.1	391.71	1154.1
	465.76	6231.49	451.61	29806.5		405.76	491.785	491.785	491.785	491.785	391.61	544.472	391.61	1172.53	1172.53	391.61	1172.53
	465.71	6453.6	451.51	29527.6		405.71	491.796	491.796	491.796	491.796	391.51	540.704	391.51	1170.85	1170.85	391.51	1170.85
	465.66	6654.27	451.41	29698.5		405.66	491.826	491.826	491.826	491.826	391.41	525.629	391.41	1160.47	1160.47	391.41	1160.47
	465.61	6854.94	451.31	29703.5		405.61	491.853	491.853	491.853	491.853	391.31	524.372	391.31	1152.43	1152.43	391.31	1152.43
	465.56	7039.36	451.21	29683.4		405.56	491.875	491.875	491.875	491.875	391.21	472.863	391.21	1141.37	1141.37	391.21	1141.37
	465.51	7223.79	451.11	29771.4		405.51	491.894	491.894	491.894	491.894	391.11	415.075	391.11	1159.13	1159.13	391.11	1159.13
	465.46	7427.14	451.01	29768.8		405.46	491.894	491.894	491.894	491.894	391.01	499.248	391.01	1152.76	1152.76	391.01	1152.76
	465.41	7630.49	450.91	29537.7		405.41	491.897	491.897	491.897	491.897	390.91	477.891	390.91	1142.38	1142.38	390.91	1142.38
	465.36	7747.4	450.81	29706		405.36	491.92	491.92	491.92	491.92	390.81	501.76	390.81	1139.7	1139.7	390.81	1139.7
	465.31	7864.32	450.71	29731.2		405.31	491.946	491.946	491.946	491.946	390.71	485.429	390.71	1148.74	1148.74	390.71	1148.74
	465.26	7971.36	450.61	29698.5		405.26	491.976	491.976	491.976	491.976	390.61	530.654	390.61	1173.2	1173.2	390.61	1173.2
	465.21	8078.39	450.51	29718.6		405.21	492.006	492.006	492.006	492.006	390.51	526.885	390.51	1159.8	1159.8	390.51	1159.8
	465.16	8095.14	450.41	29716.1		405.16	492.025	492.025	492.025	492.025	390.41	412.562	390.41	1159.13	1159.13	390.41	1159.13
	465.11	8111.89	450.31	29610.5		405.11	492.04	492.04	492.04	492.04	390.31	479.147	390.31	1164.82	1164.82	390.31	1164.82
	465.06	8102.18	450.21	29613.1		405.06	492.066	492.066	492.066	492.066	390.21	448.994	390.21	1163.48	1163.48	390.21	1163.48
	465.01	8092.46	450.11	29635.7		405.01	492.096	492.096	492.096	492.096	390.11	482.916	390.11	1160.8	1160.8	390.11	1160.8
	464.96	8041.88	450.01	29713.6		404.96	492.108	492.108	492.108	492.108	390.01	469.094	390.01	1160.47	1160.47	390.01	1160.47
	464.91	7991.29	449.91	29630.7		404.91	492.119	492.119	492.119	492.119	389.91	567.085	389.91	1148.74	1148.74	389.91	1148.74
	464.86	7973.7	449.81	29693.5		404.86	492.134	492.134	492.134	492.134	389.81	511.81	389.81	1150.75	1150.75	389.81	1150.75
	464.81	7956.11	449.71	29685.9		404.81	492.152	492.149	492.149	492.152	389.71	479.147	389.71	1164.82	1164.82	389.71	1164.82
	464.76	7798.16	449.61	29653.3		404.76	492.164	492.164	492.164	492.164	389.61	529.398	389.61	1180.23	1180.23	389.61	1180.23
	464.71	7640.2	449.51	29560.3		404.71	492.179	492.179	492.179	492.179	389.51	492.966	389.51	1166.5	1166.5	389.51	1166.5
	464.66	7461.64	449.41	29590.5		404.66	492.194	492.194	492.194	492.194	389.41	526.885	389.41	1171.52	1171.52	389.41	1171.52
	464.61	7283.08	449.31	29487.4		404.61	492.209	492.205	492.205	492.209	389.31	540.704	389.31	1171.86	1171.86	389.31	1171.86
	464.56	7115.08	449.21	29628.1		404.56	492.22	492.22	492.22	492.22	389.21	558.291	389.21	1162.81	1162.81	389.21	1162.81
	464.51	6947.07	449.11	29535.2		404.51	492.231	492.231	492.231	492.231	389.11	474.119	389.11	1164.82	1164.82	389.11	1164.82
	464.46	6769.85	449.01	29668.3		404.46	492.239	492.235	492.235	492.239	389.01	511.81	389.01	1159.8	1159.8	389.01	1159.8
	464.41	6592.63	448.91	29605.5		404.41	492.246	492.243	492.243	492.246	388.91	541.96	388.91	1163.15	1163.15	388.91	1163.15
	464.36	6340.37	448.81	29713.6		404.36	492.261	492.257	492.257	492.261	388.81	466.581	388.81	1149.41	1149.41	388.81	1149.41
	464.31	6088.11	448.71	29743.7		404.31	492.28	492.276	492.276	492.28	388.71	487.941	388.71	1157.79	1157.79	388.71	1157.79
	464.26	5862.65	448.61	29495		404.26	492.325	492.317	492.317	492.325	388.61	543.216	388.61	1155.44	1155.44	388.61	1155.44
	464.21	5637.19	448.51	29587.9		404.21	492.37	492.363	492.363	492.37	388.51	492.966	388.51	1147.74	1147.74	388.51	1147.74
	464.16	5403.52	448.41	29703.5		404.16	492.381	492.37	492.37	492.381	388.41	521.86	388.41	1166.83	1166.83	388.41	1166.83
	464.11	5169.85	448.31	29736.2		404.11	492.392	492.377	492.377	492.392	388.31	455.275	388.31	1166.16	1166.16	388.31	1166.16
	464.06	4947.74	448.21	29670.9		404.06	492.404	492.385	492.385	492.404	388.21	452.762	388.21	1174.87	1174.87	388.21	1174.87
	464.01	4725.63	448.11	29582.9		404.01	492.415	492.392	492.392	492.415	388.11	519.347	388.11	1171.86	1171.86	388.11	1171.86
	463.96	4535.18	448.01	29748.7		403.96	492.449	492.419	492.419	492.449	388.01	461.556	388.01	1169.85	1169.85	388.01	1169.85
	463.91	4344.72	447.91	29718.6		403.91	492.483	492.441	492.441	492.483	387.91	508.041	387.91	1161.47	1161.47	387.91	1161.47
	463.86	4171.19	447.81	29746.2		403.86	492.512	492.464	492.464	492.512	387.81	500.504	387.81	1176.21	1176.21	387.81	1176.21
	463.81	3997.65	447.71	29643.2		403.81	492.546	492.483	492.483	492.546	387.71	519.347	387.71	1166.5	1166.5	387.71	1166.5
	463.76	3855.44	447.61	29768.8		403.76	492.58	492.501	492.501	492.58	387.61	523.116	387.61	1149.41	1149.41	387.61	1149.41
	463.71	3713.23	447.51	29595.5		403.71	492.621	492.52	492.52	492.621	387.51	501.76	387.51	1159.8	1159.8	387.51	1159.8
	463.66	3560.3	447.41	29570.3		403.66	492.7	492.572	492.572	492.7	387.41	552.01	387.41	1178.56	1178.56	387.41	1178.56
	463.61	3407.37	447.31	29567.8		403.61	492.786	492.629	492.629	492.786	387.31	558.291	387.31	1159.8	1159.8	387.31	1159.8
	463.56	3282.91	447.21	29806.5		403.56	492.839	492.64	492.64	492.839	387.21	533.166	387.21	1147.07	1147.07	387.21	1147.07
	463.51	3158.46	447.11	29743.7		403.51	492.902	492.655	492.655	492.902	387.11	541.96	387.11	1160.47	1160.47	387.11	1160.47
	463.46	3075.21	447.01	29683.4		403.46	492.978	492.67	492.67	492.978	387.01	511.81	387.01	1157.79	1157.79	387.01	1157.79
	463.41	2991.96	446.91	29771.4		403.41	493.064	492.685	492.685	493.064	386.91	554.523	386.91	1162.48	1162.48	386.91	1162.48
	463.36	2900	446.81	29670.9		403.36	493.154	492.685	492.685	493.154	386.81	466.581	386.81	1134.67	1134.67	386.81	1134.67
	463.31	2808.04	446.71	29630.7		403.31	493.262	492.685	492.685	493.262	386.71	588.441	386.71	1145.06	1145.06	386.71	1145.06
	463.26	2754.94	446.61	29794		403.26	493.413	492.7	492.7	493.413	386.61	490.454	386.61	1162.14	1162.14	386.61	1162.14
	463.21	2701.84	446.51	29773.9		403.21	493.589	492.719	492.719	493.589	386.51	557.035	386.51	1157.12	1157.12	386.51	1157.12
	463.16	2659.3	446.41	29743.7		403.16	493.784	492.723	492.723	493.784	386.41	500.504	386.41	1165.49	1165.49	386.41	1165.49
	463.11	2616.75	446.31	29565.3		403.11	494.016	492.726	492.726	494.016	386.31	482.916	386.31	1154.77	1154.77	386.31	1154.77
	463.06	2547.07	446.21	29625.6		403.06	494.324	492.76	492.76	494.324	386.21	543.216	386.21	1160.13	1160.13	386.21	1160.13
	463.01	2477.39	446.11	29731.2		403.01	494.688	492.79	492.79	494.688	386.11	505.529	386.11	1152.43	1152.43	386.11	1152.43
	462.96	2427.81	446.01	29487.4		402.96	495.119	492.824	492.824	495.119	386.01	514.322	386.01	1161.81	1161.81	386.01	1161.81
	462.91	2378.22	445.91	29738.7		402.91	495.625	492.861	492.861	495.625	385.91	521.86	385.91	1161.14	1161.14	385.91	1161.14
	462.86	2357.29	445.81	29685.9		402.86	496.217	492.902	492.902	496.217	385.81	447.738	385.81	1156.78	1156.78	385.81	1156.78
	462.81	2336.35	445.71	29678.4		402.81	496.911	492.944	492.944	496.911	385.71	523.116	385.71	1144.05	1144.05	385.71	1144.05
	462.76	2316.58	445.61	29701		402.76	497.699	492.97	492.97	497.699	385.61	491.71	385.61	1154.77	1154.77	385.61	1154.77
	462.71	2296.82	445.51	29693.5		402.71	498.614	492.993	492.993	498.614	385.51	469.094	385.51	1160.13	1160.13	385.51	1160.13
	462.66	2248.58	445.41	29633.2		402.66	499.705	493.026	493.026	499.705	385.41	428.894	385.41	1149.08	1149.08	385.41	1149.08
	462.61	2200.34	445.31	29484.9		402.61	500.965	493.06	493.06	500.965	385.31	425.125	385.31	1159.13	1159.13	385.31	1159.13
	462.56	2198.16	445.21	29613.1		402.56	502.413	493.082	493.082	502.413	385.21	433.919	385.21	1185.26	1185.26	385.21	1185.26
	462.51	2195.98	445.11	29698.5		402.51	504.077	493.105	493.105	504.077	385.11	540.704	385.11	1186.27	1186.27	385.11	1186.27
	462.46	2190.12	445.01	29773.9		402.46	506.001	493.142	493.142	506.001	385.01	552.01	385.01	1200.34	1200.34	385.01	1200.34
	462.41	2184.25	444.91	29552.8		402.41	508.206	493.176	493.176	508.206	384.91	518.091	384.91	1190.29	1190.29	384.91	1190.29
	462.36	2190.28	444.81	29452.3		402.36	510.738	493.233	493.233	510.738	384.81	552.01	384.81	1164.49	1164.49	384.81	1164.49
	462.31	2196.31	444.71	29685.9		402.31	513.64	493.289	493.289	513.64	384.71	577.135	384.71	1133.67	1133.67	384.71	1133.67
	462.26	2182.58	444.61	29660.8		402.26	516.962	493.364	493.364	516.962	384.61	555.779	384.61	1149.41	1149.41	384.61	1149.41
	462.21	2168.84	444.51	29954.8		402.21	520.712	493.439	493.439	520.712	384.51	485.429	384.51	1165.16	1165.16	384.51	1165.16
	462.16	2184.25	444.41	29746.2		402.16	524.935	493.517	493.517	524.935	384.41	462.812	384.41	1170.52	1170.52	384.41	1170.52
	462.11	2199.66	444.31	29648.2		402.11	529.664	493.596	493.596	529.664	384.31	516.835	384.31	1168.17	1168.17	384.31	1168.17
	462.06	2203.85	444.21	29685.9		402.06	534.91	493.637	493.637	534.91	384.21	501.76	384.21	1132.33	1132.33	384.21	1132.33
	462.01	2208.04	444.11	29474.9		402.01	540.753	493.675	493.675	540.753	384.11	550.754	384.11	1149.08	1149.08	384.11	1149.08
	461.96	2195.81	444.01	29648.2		401.96	547.251	493.705	493.705	547.251	384.01	520.604	384.01	1154.44	1154.44	384.01	1154.44
	461.91	2183.58	443.91	29773.9		401.91	554.489	493.739	493.739	554.489	383.91	461.556	383.91	1171.52	1171.52	383.91	1171.52
	461.86	2193.63	443.81	29615.6		401.86	562.499	493.806	493.806	562.499	383.81	474.119	383.81	1176.88	1176.88	383.81	1176.88
	461.81	2203.69	443.71	29726.1		401.81	571.278	493.877	493.877	571.278	383.71	560.804	383.71	1156.78	1156.78	383.71	1156.78
	461.76	2226.3	443.61	29663.3		401.76	580.881	493.967	493.967	580.881	383.61	535.679	383.61	1151.09	1151.09	383.61	1151.09
	461.71	2248.91	443.51	29660.8		401.71	591.321	494.058	494.058	591.321	383.51	531.91	383.51	1163.48	1163.48	383.51	1163.48
	461.66	2257.79	443.41	29658.3		401.66	602.564	494.099	494.099	602.564	383.41	503.016	383.41	1139.7	1139.7	383.41	1139.7
	461.61	2266.67	443.31	29713.6		401.61	614.676	494.14	494.14	614.676	383.31	572.11	383.31	1152.09	1152.09	383.31	1152.09
	461.56	2271.36	443.21	29691		401.56	627.809	494.238	494.238	627.809	383.21	441.456	383.21	1135.34	1135.34	383.21	1135.34
	461.51	2276.05	443.11	29635.7		401.51	641.808	494.339	494.339	641.808	383.11	511.81	383.11	1144.72	1144.72	383.11	1144.72
	461.46	2309.55	443.01	29510		401.46	656.643	494.436	494.436	656.643	383.01	518.091	383.01	1144.05	1144.05	383.01	1144.05
	461.41	2343.05	442.91	29648.2		401.41	672.276	494.538	494.538	672.276	382.91	486.685	382.91	1173.53	1173.53	382.91	1173.53
	461.36	2360.13	442.81	29618.1		401.36	688.649	494.624	494.624	688.649	382.81	491.71	382.81	1191.62	1191.62	382.81	1191.62
	461.31	2377.22	442.71	29547.7		401.31	705.692	494.71	494.71	705.692	382.71	461.556	382.71	1162.48	1162.48	382.71	1162.48
	461.26	2360.47	442.61	29718.6		401.26	723.423	494.894	494.894	723.423	382.61	543.216	382.61	1151.09	1151.09	382.61	1151.09
	461.21	2343.72	442.51	29635.7		401.21	741.651	495.081	495.081	741.651	382.51	548.241	382.51	1174.54	1174.54	382.51	1174.54
	461.16	2350.59	442.41	29655.8		401.16	760.199	495.239	495.239	760.199	382.41	563.316	382.41	1158.46	1158.46	382.41	1158.46
	461.11	2357.45	442.31	29675.9		401.11	778.923	495.4	495.4	778.923	382.31	525.629	382.31	1154.1	1154.1	382.31	1154.1
	461.06	2350.42	442.21	29869.3		401.06	797.676	495.584	495.584	797.676	382.21	514.322	382.21	1161.14	1161.14	382.21	1161.14
	461.01	2343.38	442.11	29653.3		401.01	816.254	495.767	495.764	816.254	382.11	406.281	382.11	1163.15	1163.15	382.11	1163.15
	460.96	2406.53	442.01	29902		400.96	834.49	495.981	495.978	834.49	382.01	533.166	382.01	1176.21	1176.21	382.01	1176.21
	460.91	2469.68	441.91	29603		400.91	852.149	496.195	496.191	852.149	381.91	534.423	381.91	1156.78	1156.78	381.91	1156.78
	460.86	2486.26	441.81	29763.8		400.86	868.99	496.405	496.401	868.99	381.81	466.581	381.81	1168.51	1168.51	381.81	1168.51
	460.81	2502.85	441.71	29731.2		400.81	884.706	496.611	496.611	884.71	381.71	515.579	381.71	1172.19	1172.19	381.71	1172.19
	460.76	2561.47	441.61	29640.7		400.76	899.219	496.877	496.877	899.222	381.61	573.366	381.61	1163.82	1163.82	381.61	1163.82
	460.71	2620.1	441.51	29432.2		400.71	912.265	497.144	497.14	912.269	381.51	526.885	381.51	1182.91	1182.91	381.51	1182.91
	460.66	2703.18	441.41	29706		400.66	923.688	497.444	497.44	923.695	381.41	583.416	381.41	1157.45	1157.45	381.41	1157.45
	460.61	2786.26	441.31	29691		400.61	933.288	497.748	497.74	933.291	381.31	504.272	381.31	1160.8	1160.8	381.31	1160.8
	460.56	2873.7	441.21	29490		400.56	940.893	498.036	498.025	940.9	381.21	504.272	381.21	1174.2	1174.2	381.21	1174.2
	460.51	2961.14	441.11	29603		400.51	946.401	498.321	498.31	946.413	381.11	499.248	381.11	1131.32	1131.32	381.11	1131.32
	460.46	3124.29	441.01	29525.1		400.46	949.548	498.629	498.614	949.566	381.01	491.71	381.01	1151.42	1151.42	381.01	1151.42
	460.41	3287.44	440.91	29696		400.41	950.418	498.936	498.914	950.436	380.91	461.556	380.91	1166.83	1166.83	380.91	1166.83
	460.36	3544.05	440.81	29809		400.36	949.03	499.24	499.214	949.06	380.81	550.754	380.81	1185.26	1185.26	380.81	1185.26
	460.31	3800.67	440.71	29693.5		400.31	945.426	499.548	499.51	945.467	380.71	590.954	380.71	1158.12	1158.12	380.71	1158.12
	460.26	4194.3	440.61	29693.5		400.26	939.674	499.863	499.81	939.726	380.61	438.944	380.61	1165.83	1165.83	380.61	1165.83
	460.21	4587.94	440.51	29635.7		400.21	931.862	500.181	500.11	931.934	380.51	516.835	380.51	1165.49	1165.49	380.51	1165.49
	460.16	5153.43	440.41	29758.8		400.16	922.082	500.459	500.365	922.176	380.41	538.191	380.41	1175.21	1175.21	380.41	1175.21
	460.11	5718.93	440.31	29738.7		400.11	910.454	500.744	500.62	910.577	380.31	496.735	380.31	1168.51	1168.51	380.31	1168.51
	460.06	6501.01	440.21	29560.3		400.06	897.164	501.036	500.871	897.325	380.21	510.554	380.21	1165.49	1165.49	380.21	1165.49
	460.01	7283.08	440.11	29630.7		400.01	882.516	501.336	501.123	882.73	380.11	538.191	380.11	1165.49	1165.49	380.11	1165.49
	459.96	8385.93	440.01	29620.6		399.96	866.691	501.618	501.34	866.965	380.01	595.979	380.01	1173.53	1173.53	380.01	1173.53
	459.91	9488.78	439.91	29751.3		399.91	849.933	501.918	501.561	850.289	379.91	441.456	379.91	1171.86	1171.86	379.91	1171.86
	459.86	10909	439.81	29718.6		399.86	832.439	502.217	501.76	832.896	379.81	446.481	379.81	1180.23	1180.23	379.81	1180.23
	459.81	12329.3				399.81	814.439	502.54	501.955	815.024		--
	459.76	13981.9				399.76	796.109	502.866	502.127	796.851		--
	459.71	15634.5				399.71	777.681	503.234	502.296	778.615		--
	459.66	17506				399.66	759.299	503.59	502.413	760.476		--
	459.61	19377.6				399.61	741.179	503.999	502.529	742.649		--
	459.56	20939.7				399.56	723.426	504.445	502.623	725.253		--
	459.51	22501.8				399.51	706.195	504.962	502.712	708.445		--
	459.46	23703.2				399.46	689.597	505.585	502.821	692.365		--
	459.41	24904.5				399.41	673.705	506.305	502.926	677.08		--
	459.36	25558.5				399.36	658.63	507.123	503.02	662.729		--
	459.31	26212.4				399.31	644.399	508.064	503.114	649.349		--
	459.26	25843.9				399.26	631.015	509.144	503.204	636.955		--
	459.21	25475.4				399.21	618.501	510.381	503.29	625.589		--
	459.16	24391.8				399.16	606.839	511.757	503.361	615.239		--
	459.11	23308.2				399.11	596.043	513.336	503.429	605.95		--
	459.06	21588.3				399.06	586.086	515.087	503.493	597.685		--
	459.01	19868.3				399.01	576.985	517.064	503.556	590.496		--
	458.96	17873				398.96	568.701	519.209	503.594	584.32		--
	458.91	15877.7				398.91	561.164	521.575	503.627	579.111		--
	458.86	13984.1				398.86	554.369	524.17	503.688	574.847		--
	458.81	12090.5				398.81	548.237	526.96	503.751	571.446		--
	458.76	10516.4				398.76	542.74	529.938	503.815	568.859		--
	458.71	8942.38				398.71	537.82	533.054	503.879	566.991		--
	458.66	7682.41				398.66	533.384	536.237	503.89	565.731		--
	458.61	6422.45				398.61	529.487	539.481	503.897	565.075		--
	458.56	5549.92				398.56	526.109	542.811	503.973	564.944		--
	458.51	4677.39				398.51	523.131	546.089	504.048	565.173		--
	458.46	4050.92				398.46	520.457	549.186	504.059	565.585		--
	458.41	3424.46				398.41	518.114	552.089	504.066	566.136		--
	458.36	3030.15				398.36	516.085	554.751	504.092	566.744		--
	458.31	2635.85				398.31	514.322	557.065	504.115	567.269		--
	458.26	2385.59				398.26	512.822	559.019	504.156	567.689		--
	458.21	2135.34				398.21	511.544	560.474	504.197	567.82		--
	458.16	1928.64				398.16	510.419	561.441	504.216	567.644		--
	458.11	1721.94				398.11	509.455	561.839	504.231	567.062		--
	458.06	1608.71				398.06	508.69	561.768	504.306	566.151		--
	458.01	1495.48				398.01	508.049	561.149	504.381	564.816		--
	457.96	1396.82				397.96	507.475	559.971	504.419	563.028		--
	457.91	1298.16				397.91	506.999	558.325	504.46	560.867		--
	457.86	1234.84				397.86	506.601	556.221	504.49	558.332		--
	457.81	1171.52				397.81	506.267	553.78	504.52	555.528		--
	457.76	1114.57				397.76	505.986	551.001	504.543	552.445		--
	457.71	1057.62				397.71	505.754	548.02	504.569	549.209		--
	457.66	1026.3				397.66	505.562	544.881	504.587	545.852		--
	457.61	994.975				397.61	505.405	541.664	504.61	542.459		--
	457.56	953.266				397.56	505.296	538.454	504.651	539.099		--
	457.51	911.558				397.51	505.217	535.285	504.689	535.81		--
	457.46	883.585				397.46	505.12	532.173	504.692	532.6		--
	457.41	855.611				397.41	505.041	529.199	504.696	529.548		--
	457.36	840.369				397.36	504.985	526.39	504.707	526.668		--
	457.31	825.126				397.31	504.944	523.784	504.719	524.009		--
	457.26	815.745				397.26	504.933	521.395	504.756	521.575		--
	457.21	806.365				397.21	504.936	519.227	504.79	519.37		--
	457.16	789.782				397.16	504.921	517.244	504.809	517.36		--
	457.11	773.199				397.11	504.918	515.47	504.827	515.56		--
	457.06	749.246				397.06	504.933	513.918	504.861	513.992		--
	457.01	725.293				397.01	504.951	512.549	504.895	512.605		--
	456.96	708.71				396.96	504.989	511.382	504.944	511.428		--
	456.91	692.127				396.91	505.026	510.366	504.993	510.4		--
	456.86	675.879				396.86	505.026	509.466	505	509.496		--
	456.81	659.631				396.81	505.03	508.694	505.007	508.716		--
	456.76	658.794				396.76	505.026	508.041	505.011	508.056		--
	456.71	657.956				396.71	505.026	507.486	505.015	507.501		--
	456.66	644.389				396.66	505.053	507.048	505.041	507.059		--
	456.61	630.821				396.61	505.079	506.691	505.071	506.699		--
	456.56	626.968				396.56	505.079	506.373	505.071	506.376		--
	456.51	623.116				396.51	505.079	506.114	505.075	506.121		--
	456.46	613.735				396.46	505.09	505.911	505.086	505.911		--
	456.41	604.355				396.41	505.098	505.746	505.094	505.75		--
	456.36	599.832				396.36	505.116	505.626	505.113	505.626		--
	456.31	595.31				396.31	505.131	505.529	505.131	505.533		--
	456.26	586.935				396.26	505.139	505.446	505.135	505.45		--
	456.21	578.559				396.21	505.142	505.382	505.142	505.382		--
	456.16	570.519				396.16	505.146	505.33	505.146	505.33		--
	456.11	562.479				396.11	505.15	505.289	505.15	505.289		--
	456.06	564.824				396.06	505.158	505.262	505.158	505.262		--
	456.01	567.169				396.01	505.161	505.244	505.161	505.244		--
	455.96	551.256				395.96	505.191	505.255	505.191	505.255		--
	455.91	535.343				395.91	505.225	505.27	505.221	505.27		--
	455.86	527.303				395.86	505.24	505.274	505.24	505.274		--
	455.81	519.263				395.81	505.259	505.285	505.259	505.285		--
	455.76	527.638				395.76	505.274	505.293	505.274	505.293		--
	455.71	536.013				395.71	505.289	505.304	505.289	505.304		--
	455.66	530.821				395.66	505.3	505.311	505.3	505.311		--
	455.61	525.628				395.61	505.311	505.319	505.311	505.319		--
	455.56	527.471				395.56	505.326	505.334	505.326	505.334		--
	455.51	529.313				395.51	505.345	505.345	505.345	505.345		--
	455.46	515.41				395.46	505.371	505.375	505.371	505.375		--
	455.41	501.508				395.41	505.401	505.405	505.401	505.405		--
	455.36	507.203				395.36	505.416	505.416	505.416	505.416		--
	455.31	512.898				395.31	505.428	505.428	505.428	505.428		--
	455.26	505.193				395.26	505.439	505.439	505.439	505.439		--
	455.21	497.487				395.21	505.454	505.454	505.454	505.454		--
	455.16	502.01				395.16	505.488	505.488	505.488	505.488		--
	455.11	506.533				395.11	505.517	505.517	505.517	505.517		--
	455.06	499.33				395.06	505.525	505.525	505.525	505.525		--
	455.01	492.127				395.01	505.533	505.533	505.533	505.533		--
	454.96	496.147				394.96	505.54	505.54	505.54	505.54		--
	454.91	500.168				394.91	505.548	505.548	505.548	505.548		--
	454.86	496.315				394.86	505.562	505.562	505.562	505.562		--
	454.81	492.462				394.81	505.581	505.581	505.581	505.581		--
	454.76	494.807				394.76	505.585	505.585	505.585	505.585		--
	454.71	497.152				394.71	505.589	505.589	505.589	505.589		--
	454.66	490.62				394.66	505.596	505.596	505.596	505.596		--
	454.61	484.087				394.61	505.604	505.604	505.604	505.604		--
	454.56	479.062				394.56	505.615	505.615	505.615	505.615		--
	454.51	474.037				394.51	505.63	505.63	505.63	505.63		--
	454.46	479.062				394.46	505.649	505.649	505.649	505.649		--
	454.41	484.087				394.41	505.671	505.671	505.671	505.671		--
	454.36	486.432				394.36	505.679	505.679	505.679	505.679		--
	454.31	488.777				394.31	505.69	505.69	505.69	505.69		--
	454.26	482.077				394.26	505.69	505.69	505.69	505.69		--
	454.21	475.377				394.21	505.694	505.694	505.694	505.694		--
	454.16	470.352				394.16	505.705	505.705	505.705	505.705		--
	454.11	465.327				394.11	505.716	505.716	505.716	505.716		--
	454.06	460.972				394.06	505.724	505.724	505.724	505.724		--
	454.01	456.616				394.01	505.735	505.735	505.735	505.735		--
	453.96	460.804				393.96	505.754	505.754	505.754	505.754		--
	453.91	464.992				393.91	505.769	505.769	505.769	505.769		--
	453.86	471.692				393.86	505.817	505.817	505.817	505.817		--
	453.81	478.392				393.81	505.866	505.866	505.866	505.866		--
	453.76	478.224				393.76	505.87	505.87	505.87	505.87		--
	453.71	478.057				393.71	505.87	505.87	505.87	505.87		--
	453.66	469.179				393.66	505.892	505.892	505.892	505.892		--
	453.61	460.302				393.61	505.911	505.911	505.911	505.911		--
	453.56	463.987				393.56	505.93	505.93	505.93	505.93		--
	453.51	467.672				393.51	505.945	505.945	505.945	505.945		--
	453.46	464.992				393.46	535.889	535.889	535.889	535.889		--
	453.41	462.312				393.41	565.829	565.829	565.829	565.829		--
	453.36	466.667				393.36	530.654	530.654	530.654	530.654		--
	453.31	471.022				393.31	495.479	495.479	495.479	495.479		--
	453.26	466.834				393.26	508.041	508.041	508.041	508.041		--
	453.21	462.647				393.21	520.604	520.604	520.604	520.604		--
	453.16	451.089				393.16	519.347	519.347	519.347	519.347		--
	453.11	439.531				393.11	518.091	518.091	518.091	518.091		--
	453.06	454.606				393.06	540.704	540.704	540.704	540.704		--
	453.01	469.682				393.01	563.316	563.316	563.316	563.316		--
	452.96	467.002				392.96	531.91	531.91	531.91	531.91		--
	452.91	464.322				392.91	500.504	500.504	500.504	500.504		--
	452.86	463.987				392.86	491.08	491.08	491.08	491.08		--
	452.81	463.652				392.81	481.66	481.66	481.66	481.66		--
	452.76	461.474				392.76	441.456	441.456	441.456	441.456		--
	452.71	459.296				392.71	401.256	401.256	401.256	401.256		--
	452.66	463.484				392.66	445.225	445.225	445.225	445.225		--
	452.61	467.672				392.61	489.197	489.197	489.197	489.197		--
	452.56	463.317				392.56	497.991	497.991	497.991	497.991		--
	452.51	458.961				392.51	506.785	506.785	506.785	506.785		--
	452.46	467.839				392.46	534.423	534.423	534.423	534.423		--
	452.41	476.717				392.41	562.06	562.06	562.06	562.06		--
	452.36	468.677				392.36	519.974	519.974	519.974	519.974		--
	452.31	460.637				392.31	477.891	477.891	477.891	477.891		--
	452.26	462.144				392.26	501.76	501.76	501.76	501.76		--
	452.21	463.652				392.21	525.629	525.629	525.629	525.629		--
	452.16	460.972				392.16	520.604	520.604	520.604	520.604		--
	452.11	458.291				392.11	515.579	515.579	515.579	515.579		--
	452.06	464.322				392.06	525.629	525.629	525.629	525.629		--
	452.01	470.352				392.01	535.679	535.679	535.679	535.679		--
	451.96	468.509				391.96	513.066	513.066	513.066	513.066		--
	451.91	466.667				391.91	490.454	490.454	490.454	490.454		--
	451.86	469.179				391.86	510.554	510.554	510.554	510.554		--
	451.81	471.692				391.81	530.654	530.654	530.654	530.654		--
	451.76	464.154				391.76	534.423	534.423	534.423	534.423		--
	451.71	456.616				391.71	538.191	538.191	538.191	538.191		--
	451.66	452.596				391.66	541.33	541.33	541.33	541.33		--
	451.61	448.576				391.61	544.472	544.472	544.472	544.472		--
	451.56	444.389				391.56	542.586	542.586	542.586	542.586		--
	451.51	440.201				391.51	540.704	540.704	540.704	540.704		--
	451.46	442.044				391.46	533.166	533.166	533.166	533.166		--
	451.41	443.886				391.41	525.629	525.629	525.629	525.629		--
	451.36	436.683				391.36	524.999	524.999	524.999	524.999		--
	451.31	429.481				391.31	524.372	524.372	524.372	524.372		--
	451.26	446.064				391.26	498.618	498.618	498.618	498.618		--
	451.21	462.647				391.21	472.863	472.863	472.863	472.863		--
	451.16	457.956				391.16	443.969	443.969	443.969	443.969		--
	451.11	453.266				391.11	415.075	415.075	415.075	415.075		--
	451.06	452.764				391.06	457.161	457.161	457.161	457.161		--
	451.01	452.261				391.01	499.248	499.248	499.248	499.248		--
	450.96	455.611				390.96	488.567	488.567	488.567	488.567		--
	450.91	458.961				390.91	477.891	477.891	477.891	477.891		--
	450.86	453.936				390.86	489.824	489.824	489.824	489.824		--
	450.81	448.911				390.81	501.76	501.76	501.76	501.76		--
	450.76	446.901				390.76	493.592	493.592	493.592	493.592		--
	450.71	444.891				390.71	485.429	485.429	485.429	485.429		--
	450.66	446.566				390.66	508.041	508.041	508.041	508.041		--
	450.61	448.241				390.61	530.654	530.654	530.654	530.654		--
	450.56	442.714				390.56	528.768	528.768	528.768	528.768		--
	450.51	437.186				390.51	526.885	526.885	526.885	526.885		--
	450.46	449.414				390.46	469.724	469.724	469.724	469.724		--
	450.41	461.642				390.41	412.562	412.562	412.562	412.562		--
	450.36	451.759				390.36	445.855	445.855	445.855	445.855		--
	450.31	441.876				390.31	479.147	479.147	479.147	479.147		--
	450.26	439.698				390.26	464.069	464.069	464.069	464.069		--
	450.21	437.521				390.21	448.994	448.994	448.994	448.994		--
	450.16	431.993				390.16	465.955	465.955	465.955	465.955		--
	450.11	426.466				390.11	482.916	482.916	482.916	482.916		--
	450.06	436.516				390.06	476.005	476.005	476.005	476.005		--
	450.01	446.566				390.01	469.094	469.094	469.094	469.094		--
	449.96	449.079				389.96	518.091	518.091	518.091	518.091		--
	449.91	451.591				389.91	567.085	567.085	567.085	567.085		--
	449.86	445.896				389.86	539.447	539.447	539.447	539.447		--
	449.81	440.201				389.81	511.81	511.81	511.81	511.81		--
	449.76	444.724				389.76	495.479	495.479	495.479	495.479		--
	449.71	449.246				389.71	479.147	479.147	479.147	479.147		--
	449.66	447.571				389.66	504.272	504.272	504.272	504.272		--
	449.61	445.896				389.61	529.398	529.398	529.398	529.398		--
	449.56	443.551				389.56	511.18	511.18	511.18	511.18		--
	449.51	441.206				389.51	492.966	492.966	492.966	492.966		--
	449.46	443.216				389.46	509.924	509.924	509.924	509.924		--
	449.41	445.226				389.41	526.885	526.885	526.885	526.885		--
	449.36	437.353				389.36	533.793	533.793	533.793	533.793		--
	449.31	429.481				389.31	540.704	540.704	540.704	540.704		--
	449.26	434.171				389.26	549.497	549.497	549.497	549.497		--
	449.21	438.861				389.21	558.291	558.291	558.291	558.291		--
	449.16	441.876				389.16	516.205	516.205	516.205	516.205		--
	449.11	444.891				389.11	474.119	474.119	474.119	474.119		--
	449.06	449.749				389.06	492.966	492.966	492.966	492.966		--
	449.01	454.606				389.01	511.81	511.81	511.81	511.81		--
	448.96	441.709				388.96	526.885	526.885	526.885	526.885		--
	448.91	428.811				388.91	541.96	541.96	541.96	541.96		--
	448.86	420.771				388.86	504.272	504.272	504.272	504.272		--
	448.81	412.73				388.81	466.581	466.581	466.581	466.581		--
	448.76	415.243				388.76	477.261	477.261	477.261	477.261		--
	448.71	417.755				388.71	487.941	487.941	487.941	487.941		--
	448.66	429.648				388.66	515.579	515.579	515.579	515.579		--
	448.61	441.541				388.61	543.216	543.216	543.216	543.216		--
	448.56	437.018				388.56	518.091	518.091	518.091	518.091		--
	448.51	432.496				388.51	492.966	492.966	492.966	492.966		--
	448.46	430.988				388.46	507.411	507.411	507.411	507.411		--
	448.41	429.481				388.41	521.86	521.86	521.86	521.86		--
	448.36	435.008				388.36	488.567	488.567	488.567	488.567		--
	448.31	440.536				388.31	455.275	455.275	455.275	455.275		--
	448.26	444.891				388.26	454.019	454.019	454.019	454.019		--
	448.21	449.246				388.21	452.762	452.762	452.762	452.762		--
	448.16	442.044				388.16	486.055	486.055	486.055	486.055		--
	448.11	434.841				388.11	519.347	519.347	519.347	519.347		--
	448.06	430.318				388.06	490.454	490.454	490.454	490.454		--
	448.01	425.796				388.01	461.556	461.556	461.556	461.556		--
	447.96	437.521				387.96	484.799	484.799	484.799	484.799		--
	447.91	449.246				387.91	508.041	508.041	508.041	508.041		--
	447.86	445.059				387.86	504.272	504.272	504.272	504.272		--
	447.81	440.871				387.81	500.504	500.504	500.504	500.504		--
	447.76	438.526				387.76	509.924	509.924	509.924	509.924		--
	447.71	436.181				387.71	519.347	519.347	519.347	519.347		--
	447.66	440.871				387.66	521.23	521.23	521.23	521.23		--
	447.61	445.561				387.61	523.116	523.116	523.116	523.116		--
	447.56	443.719				387.56	512.436	512.436	512.436	512.436		--
	447.51	441.876				387.51	501.76	501.76	501.76	501.76		--
	447.46	431.323				387.46	526.885	526.885	526.885	526.885		--
	447.41	420.771				387.41	552.01	552.01	552.01	552.01		--
	447.36	427.471				387.36	555.153	555.153	555.153	555.153		--
	447.31	434.171				387.31	558.291	558.291	558.291	558.291		--
	447.26	430.653				387.26	545.729	545.729	545.729	545.729		--
	447.21	427.136				387.21	533.166	533.166	533.166	533.166		--
	447.16	432.328				387.16	537.561	537.561	537.561	537.561		--
	447.11	437.521				387.11	541.96	541.96	541.96	541.96		--
	447.06	434.506				387.06	526.885	526.885	526.885	526.885		--
	447.01	431.491				387.01	511.81	511.81	511.81	511.81		--
	446.96	429.816				386.96	533.166	533.166	533.166	533.166		--
	446.91	428.141				386.91	554.523	554.523	554.523	554.523		--
	446.86	439.028				386.86	510.554	510.554	510.554	510.554		--
	446.81	449.916				386.81	466.581	466.581	466.581	466.581		--
	446.76	447.571				386.76	527.511	527.511	527.511	527.511		--
	446.71	445.226				386.71	588.441	588.441	588.441	588.441		--
	446.66	437.186				386.66	539.447	539.447	539.447	539.447		--
	446.61	429.146				386.61	490.454	490.454	490.454	490.454		--
	446.56	435.176				386.56	523.742	523.742	523.742	523.742		--
	446.51	441.206				386.51	557.035	557.035	557.035	557.035		--
	446.46	443.551				386.46	528.768	528.768	528.768	528.768		--
	446.41	445.896				386.41	500.504	500.504	500.504	500.504		--
	446.36	444.221				386.36	491.71	491.71	491.71	491.71		--
	446.31	442.546				386.31	482.916	482.916	482.916	482.916		--
	446.26	444.556				386.26	513.066	513.066	513.066	513.066		--
	446.21	446.566				386.21	543.216	543.216	543.216	543.216		--
	446.16	438.526				386.16	524.372	524.372	524.372	524.372		--
	446.11	430.486				386.11	505.529	505.529	505.529	505.529		--
	446.06	439.028				386.06	509.924	509.924	509.924	509.924		--
	446.01	447.571				386.01	514.322	514.322	514.322	514.322		--
	445.96	444.221				385.96	518.091	518.091	518.091	518.091		--
	445.91	440.871				385.91	521.86	521.86	521.86	521.86		--
	445.86	438.191				385.86	484.799	484.799	484.799	484.799		--
	445.81	435.511				385.81	447.738	447.738	447.738	447.738		--
	445.76	441.039				385.76	485.429	485.429	485.429	485.429		--
	445.71	446.566				385.71	523.116	523.116	523.116	523.116		--
	445.66	432.161				385.66	507.411	507.411	507.411	507.411		--
	445.61	417.755				385.61	491.71	491.71	491.71	491.71		--
	445.56	426.633				385.56	480.404	480.404	480.404	480.404		--
	445.51	435.511				385.51	469.094	469.094	469.094	469.094		--
	445.46	444.389				385.46	448.994	448.994	448.994	448.994		--
	445.41	453.266				385.41	428.894	428.894	428.894	428.894		--
	445.36	440.201				385.36	427.011	427.011	427.011	427.011		--
	445.31	427.136				385.31	425.125	425.125	425.125	425.125		--
	445.26	430.151				385.26	429.524	429.524	429.524	429.524		--
	445.21	433.166				385.21	433.919	433.919	433.919	433.919		--
	445.16	431.323				385.16	487.311	487.311	487.311	487.311		--
	445.11	429.481				385.11	540.704	540.704	540.704	540.704		--
	445.06	435.511				385.06	546.355	546.355	546.355	546.355		--
	445.01	441.541				385.01	552.01	552.01	552.01	552.01		--
	444.96	439.028				384.96	535.049	535.049	535.049	535.049		--
	444.91	436.516				384.91	518.091	518.091	518.091	518.091		--
	444.86	435.678				384.86	535.049	535.049	535.049	535.049		--
	444.81	434.841				384.81	552.01	552.01	552.01	552.01		--
	444.76	438.358				384.76	564.572	564.572	564.572	564.572		--
	444.71	441.876				384.71	577.135	577.135	577.135	577.135		--
	444.66	440.871				384.66	566.459	566.459	566.459	566.459		--
	444.61	439.866				384.61	555.779	555.779	555.779	555.779		--
	444.56	440.871				384.56	520.604	520.604	520.604	520.604		--
	444.51	441.876				384.51	485.429	485.429	485.429	485.429		--
	444.46	433.333				384.46	474.119	474.119	474.119	474.119		--
	444.41	424.791				384.41	462.812	462.812	462.812	462.812		--
	444.36	439.698				384.36	489.824	489.824	489.824	489.824		--
	444.31	454.606				384.31	516.835	516.835	516.835	516.835		--
	444.26	440.536				384.26	509.298	509.298	509.298	509.298		--
	444.21	426.466				384.21	501.76	501.76	501.76	501.76		--
	444.16	424.288				384.16	526.255	526.255	526.255	526.255		--
	444.11	422.111				384.11	550.754	550.754	550.754	550.754		--
	444.06	423.786				384.06	535.679	535.679	535.679	535.679		--
	444.01	425.461				384.01	520.604	520.604	520.604	520.604		--
	443.96	435.846				383.96	491.08	491.08	491.08	491.08		--
	443.91	446.231				383.91	461.556	461.556	461.556	461.556		--
	443.86	439.196				383.86	467.837	467.837	467.837	467.837		--
	443.81	432.161				383.81	474.119	474.119	474.119	474.119		--
	443.76	436.851				383.76	517.461	517.461	517.461	517.461		--
	443.71	441.541				383.71	560.804	560.804	560.804	560.804		--
	443.66	428.978				383.66	548.241	548.241	548.241	548.241		--
	443.61	416.415				383.61	535.679	535.679	535.679	535.679		--
	443.56	420.268				383.56	533.793	533.793	533.793	533.793		--
	443.51	424.121				383.51	531.91	531.91	531.91	531.91		--
	443.46	431.658				383.46	517.461	517.461	517.461	517.461		--
	443.41	439.196				383.41	503.016	503.016	503.016	503.016		--
	443.36	439.028				383.36	537.561	537.561	537.561	537.561		--
	443.31	438.861				383.31	572.11	572.11	572.11	572.11		--
	443.26	428.476				383.26	506.785	506.785	506.785	506.785		--
	443.21	418.09				383.21	441.456	441.456	441.456	441.456		--
	443.16	422.781				383.16	476.635	476.635	476.635	476.635		--
	443.11	427.471				383.11	511.81	511.81	511.81	511.81		--
	443.06	431.323				383.06	514.949	514.949	514.949	514.949		--
	443.01	435.176				383.01	518.091	518.091	518.091	518.091		--
	442.96	434.673				382.96	502.386	502.386	502.386	502.386		--
	442.91	434.171				382.91	486.685	486.685	486.685	486.685		--
	442.86	444.389				382.86	489.197	489.197	489.197	489.197		--
	442.81	454.606				382.81	491.71	491.71	491.71	491.71		--
	442.76	449.079				382.76	476.635	476.635	476.635	476.635		--
	442.71	443.551				382.71	461.556	461.556	461.556	461.556		--
	442.66	432.328				382.66	502.386	502.386	502.386	502.386		--
	442.61	421.106				382.61	543.216	543.216	543.216	543.216		--
	442.56	427.303				382.56	545.729	545.729	545.729	545.729		--
	442.51	433.501				382.51	548.241	548.241	548.241	548.241		--
	442.46	435.176				382.46	555.779	555.779	555.779	555.779		--
	442.41	436.851				382.41	563.316	563.316	563.316	563.316		--
	442.36	441.709				382.36	544.472	544.472	544.472	544.472		--
	442.31	446.566				382.31	525.629	525.629	525.629	525.629		--
	442.26	441.876				382.26	519.974	519.974	519.974	519.974		--
	442.21	437.186				382.21	514.322	514.322	514.322	514.322		--
	442.16	432.496				382.16	460.3	460.3	460.3	460.3		--
	442.11	427.806				382.11	406.281	406.281	406.281	406.281		--
	442.06	429.983				382.06	469.724	469.724	469.724	469.724		--
	442.01	432.161				382.01	533.166	533.166	533.166	533.166		--
	441.96	439.028				381.96	533.793	533.793	533.793	533.793		--
	441.91	445.896				381.91	534.423	534.423	534.423	534.423		--
	441.86	445.729				381.86	500.504	500.504	500.504	500.504		--
	441.81	445.561				381.81	466.581	466.581	466.581	466.581		--
	441.76	435.678				381.76	491.08	491.08	491.08	491.08		--
	441.71	425.796				381.71	515.579	515.579	515.579	515.579		--
	441.66	432.328				381.66	544.472	544.472	544.472	544.472		--
	441.61	438.861				381.61	573.366	573.366	573.366	573.366		--
	441.56	439.698				381.56	550.128	550.128	550.128	550.128		--
	441.51	440.536				381.51	526.885	526.885	526.885	526.885		--
	441.46	438.693				381.46	555.153	555.153	555.153	555.153		--
	441.41	436.851				381.41	583.416	583.416	583.416	583.416		--
	441.36	427.806				381.36	543.842	543.842	543.842	543.842		--
	441.31	418.76				381.31	504.272	504.272	504.272	504.272		--
	441.26	426.466				381.26	504.272	504.272	504.272	504.272		--
	441.21	434.171				381.21	504.272	504.272	504.272	504.272		--
	441.16	428.308				381.16	501.76	501.76	501.76	501.76		--
	441.11	422.446				381.11	499.248	499.248	499.248	499.248		--
	441.06	424.456				381.06	495.479	495.479	495.479	495.479		--
	441.01	426.466				381.01	491.71	491.71	491.71	491.71		--
	440.96	422.278				380.96	476.635	476.635	476.635	476.635		--
	440.91	418.09				380.91	461.556	461.556	461.556	461.556		--
	440.86	426.298				380.86	506.155	506.155	506.155	506.155		--
	440.81	434.506				380.81	550.754	550.754	550.754	550.754		--
	440.76	431.993				380.76	570.854	570.854	570.854	570.854		--
	440.71	429.481				380.71	590.954	590.954	590.954	590.954		--
	440.66	432.328				380.66	514.949	514.949	514.949	514.949		--
	440.61	435.176				380.61	438.944	438.944	438.944	438.944		--
	440.56	436.516				380.56	477.891	477.891	477.891	477.891		--
	440.51	437.856				380.51	516.835	516.835	516.835	516.835		--
	440.46	433.501				380.46	527.511	527.511	527.511	527.511		--
	440.41	429.146				380.41	538.191	538.191	538.191	538.191		--
	440.36	432.328				380.36	517.461	517.461	517.461	517.461		--
	440.31	435.511				380.31	496.735	496.735	496.735	496.735		--
	440.26	441.374				380.26	503.642	503.642	503.642	503.642		--
	440.21	447.236				380.21	510.554	510.554	510.554	510.554		--
	440.16	454.271				380.16	524.372	524.372	524.372	524.372		--
	440.11	461.307				380.11	538.191	538.191	538.191	538.191		--
	440.06	450.586				380.06	567.085	567.085	567.085	567.085		--
	440.01	439.866				380.01	595.979	595.979	595.979	595.979		--
	439.96	442.714				379.96	518.717	518.717	518.717	518.717		--
	439.91	445.561				379.91	441.456	441.456	441.456	441.456		--

## Sheet: Figure 4
	Figure 4a			Figure 4b			Figure 4c
	Time (min)	Current (mA)		Time (min)	Current (mA)		Time (min)	Current (mA)
	0	0.5		0	0.5		0	0.5
	0.5	0.1317		0.5	0.1367		0.5	0.1029
	1	0.1258		1	0.1289		1	0.0833
	1.5	0.1218		1.5	0.1243		1.5	0.0725
	2	0.1187		2	0.1212		2	0.0672
	2.5	0.1165		2.5	0.119		2.5	0.0641
	3	0.115		3	0.1174		3	0.0629
	3.5	0.1134		3.5	0.1156		3.5	0.062
	4	0.1119		4	0.1143		4	0.0616
	4.5	0.1109		4.5	0.1131		4.5	0.061
	5	0.1097		5	0.1116		5	0.0601
	5.5	0.1088		5.5	0.1103		5.5	0.0592
	6	0.1072		6	0.1091		6	0.0585
	6.5	0.1063		6.5	0.1075		6.5	0.0579
	7	0.1054		7	0.106		7	0.0573
	7.5	0.1041		7.5	0.105		7.5	0.0561
	8	0.1029		8	0.1035		8	0.0554
	8.5	0.1023		8.5	0.1019		8.5	0.0545
	9	0.1013		9	0.1007		9	0.0539
	9.5	0.1004		9.5	0.0992		9.5	0.0533
	10	0.0995		10	0.0982		10	0.0527
	10.5	0.0985		10.5	0.097		10.5	0.0517
	11	0.0976		11	0.0961		11	0.0511
	11.5	0.097		11.5	0.0945		11.5	0.0505
	12	0.0964		12	0.0936		12	0.0502
	12.5	0.0957		12.5	0.0926		12.5	0.0496
	13	0.0951		13	0.0914		13	0.0489
	13.5	0.0942		13.5	0.0902		13.5	0.0486
	14	0.0936		14	0.0892		14	0.048
	14.5	0.093		14.5	0.0883		14.5	0.0474
	15	0.0923		15	0.0874		15	0.0468
	15.5	0.092		15.5	0.0868		15.5	0.0465
	16	0.0914		16	0.0855		16	0.0461
	16.5	0.0911		16.5	0.0849		16.5	0.0458
	17	0.0902		17	0.0843		17	0.0455
	17.5	0.0895		17.5	0.0837		17.5	0.0452
	18	0.0892		18	0.083		18	0.0449
	18.5	0.0889		18.5	0.0824		18.5	0.0449
	19	0.0886		19	0.0815		19	0.0446
	19.5	0.0883		19.5	0.0809		19.5	0.0443
	20	0.088		20	0.0806		20	0.044
	20.5	0.0877		20.5	0.0802		20.5	0.044
	21	0.0877		21	0.0799		21	0.0437
	21.5	0.0874		21.5	0.0793		21.5	0.043
	22	0.0871		22	0.079		22	0.0427
	22.5	0.0868		22.5	0.0787		22.5	0.0427
	23	0.0868		23	0.0784		23	0.0424
	23.5	0.0864		23.5	0.0781		23.5	0.0424
	24	0.0864		24	0.0775		24	0.0424
	24.5	0.0858		24.5	0.0771		24.5	0.0421
	25	0.0858		25	0.0771		25	0.0421
	25.5	0.0855		25.5	0.0768		25.5	0.0421
	26	0.0855		26	0.0768		26	0.0418
	26.5	0.0855		26.5	0.0765		26.5	0.0418
	27	0.0855		27	0.0762		27	0.0415
	27.5	0.0855		27.5	0.0762		27.5	0.0415
	28	0.0855		28	0.0759		28	0.0412
	28.5	0.0855		28.5	0.0762		28.5	0.0412
	29	0.0855		29	0.0759		29	0.0412
	29.5	0.0858		29.5	0.0759		29.5	0.0412
	30	0.0864		30	0.0759		30	0.0409
	30.5	0.0868		30.5	0.0759		30.5	0.0409
	31	0.0871		31	0.0759		31	0.0409
	31.5	0.0871		31.5	0.0762		31.5	0.0406
	32	0.0874		32	0.0762		32	0.0406
	32.5	0.0877		32.5	0.0765		32.5	0.0406
	33	0.088		33	0.0765		33	0.0403
	33.5	0.0883		33.5	0.0768		33.5	0.0403
	34	0.0886		34	0.0771		34	0.0399
	34.5	0.0892		34.5	0.0775		34.5	0.0399
	35	0.0895		35	0.0775		35	0.0399
	35.5	0.0899		35.5	0.0781		35.5	0.0399
	36	0.0908		36	0.0787		36	0.0396
	36.5	0.0914		36.5	0.079		36.5	0.0396
	37	0.0917		37	0.0793		37	0.0396
	37.5	0.0923		37.5	0.0799		37.5	0.0396
	38	0.0933		38	0.0802		38	0.0396
	38.5	0.0939		38.5	0.0809		38.5	0.0396
	39	0.0945		39	0.0815		39	0.0393
	39.5	0.0957		39.5	0.0824		39.5	0.0393
	40	0.0967		40	0.083		40	0.0393
	40.5	0.0976		40.5	0.084		40.5	0.0393
	41	0.0988		41	0.0849		41	0.0393
	41.5	0.1001		41.5	0.0858		41.5	0.0393
	42	0.101		42	0.0871		42	0.0387
	42.5	0.1023		42.5	0.088		42.5	0.0387
	43	0.1038		43	0.0889		43	0.0387
	43.5	0.105		43.5	0.0902		43.5	0.0387
	44	0.1063		44	0.092		44	0.0387
	44.5	0.1075		44.5	0.0933		44.5	0.0387
	45	0.1091		45	0.0948		45	0.0387
	45.5	0.1103		45.5	0.0967		45.5	0.0384
	46	0.1116		46	0.0979		46	0.0384
	46.5	0.1131		46.5	0.1001		46.5	0.0384
	47	0.114		47	0.1016		47	0.0384
	47.5	0.1153		47.5	0.1032		47.5	0.0384
	48	0.1165		48	0.1054		48	0.0381
	48.5	0.1178		48.5	0.1072		48.5	0.0381
	49	0.119		49	0.1097		49	0.0381
	49.5	0.1199		49.5	0.1116		49.5	0.0381
	50	0.1215		50	0.114		50	0.0381
	50.5	0.1227		50.5	0.1159		50.5	0.0381
	51	0.1236		51	0.1184		51	0.0381
	51.5	0.1249		51.5	0.1202		51.5	0.0378
	52	0.1261		52	0.1227		52	0.0378
	52.5	0.1274		52.5	0.1249		52.5	0.0378
	53	0.1283		53	0.1274		53	0.0378
	53.5	0.1292		53.5	0.1292		53.5	0.0378
	54	0.1305		54	0.1314		54	0.0378
	54.5	0.1314		54.5	0.1336		54.5	0.0375
	55	0.1326		55	0.1357		55	0.0375
	55.5	0.1336		55.5	0.1376		55.5	0.0375
	56	0.1348		56	0.1401		56	0.0375
	56.5	0.1357		56.5	0.1419		56.5	0.0372
	57	0.1367		57	0.1444		57	0.0372
	57.5	0.1376		57.5	0.146		57.5	0.0372
	58	0.1382		58	0.1484		58	0.0372
	58.5	0.1391		58.5	0.1503		58.5	0.0372
	59	0.1398		59	0.1525		59	0.0372
	59.5	0.1404		59.5	0.1543		59.5	0.0372
	60	0.1407		60	0.1559		60	0.0372
	60.5	0.1416		60.5	0.1581		60.5	0.0372
	61	0.1419		61	0.1599		61	0.0372
	61.5	0.1426		61.5	0.1618		61.5	0.0372
	62	0.1435		62	0.1633		62	0.0372
	62.5	0.1438		62.5	0.1649		62.5	0.0372
	63	0.1444		63	0.1667		63	0.0368
	63.5	0.1447		63.5	0.1683		63.5	0.0372
	64	0.1453		64	0.1702		64	0.0368
	64.5	0.1457		64.5	0.1714		64.5	0.0372
	65	0.146		65	0.1726		65	0.0372
	65.5	0.1463		65.5	0.1745		65.5	0.0368
	66	0.1463		66	0.1757		66	0.0368
	66.5	0.1466		66.5	0.1773		66.5	0.0368
	67	0.1466		67	0.1788		67	0.0368
	67.5	0.1466		67.5	0.1801		67.5	0.0365
	68	0.1466		68	0.1813		68	0.0365
	68.5	0.1466		68.5	0.1822		68.5	0.0365
	69	0.1466		69	0.1838		69	0.0365
	69.5	0.1466		69.5	0.1847		69.5	0.0365
	70	0.1469		70	0.186		70	0.0365
	70.5	0.1469		70.5	0.1875		70.5	0.0365
	71	0.1469		71	0.1884		71	0.0365
	71.5	0.1463		71.5	0.1891		71.5	0.0365
	72	0.1463		72	0.19		72	0.0365
	72.5	0.146		72.5	0.1909		72.5	0.0365
	73	0.1457		73	0.1919		73	0.0362
	73.5	0.1453		73.5	0.1928		73.5	0.0362
	74	0.145		74	0.1934		74	0.0362
	74.5	0.1447		74.5	0.194		74.5	0.0362
	75	0.1441		75	0.1946		75	0.0362
	75.5	0.1438		75.5	0.195		75.5	0.0362
	76	0.1432		76	0.1953		76	0.0362
	76.5	0.1422		76.5	0.1962		76.5	0.0362
	77	0.1419		77	0.1965		77	0.0362
	77.5	0.1416		77.5	0.1968		77.5	0.0362
	78	0.1413		78	0.1971		78	0.0362
	78.5	0.1407		78.5	0.1974		78.5	0.0362
	79	0.1398		79	0.1974		79	0.0362
	79.5	0.1391		79.5	0.1977		79.5	0.0362
	80	0.1382		80	0.1977		80	0.0362
	80.5	0.1376		80.5	0.1977		80.5	0.0362
	81	0.137		81	0.1977		81	0.0362
	81.5	0.1364		81.5	0.1977		81.5	0.0362
	82	0.1354		82	0.1977		82	0.0362
	82.5	0.1348		82.5	0.1974		82.5	0.0362
	83	0.1336		83	0.1971		83	0.0359
	83.5	0.1329		83.5	0.1971		83.5	0.0362
	84	0.1323		84	0.1968		84	0.0359
	84.5	0.1314		84.5	0.1965		84.5	0.0359
	85	0.1308		85	0.1959		85	0.0359
	85.5	0.1295		85.5	0.1946		85.5	0.0359
	86	0.1289		86	0.194		86	0.0359
	86.5	0.1283		86.5	0.1934		86.5	0.0359
	87	0.1274		87	0.1928		87	0.0359
	87.5	0.1271		87.5	0.1922		87.5	0.0356
	88	0.1261		88	0.1909		88	0.0359
	88.5	0.1249		88.5	0.19		88.5	0.0359
	89	0.1243		89	0.1888		89	0.0359
	89.5	0.1236		89.5	0.1875		89.5	0.0356
	90	0.123		90	0.186		90	0.0356
	90.5	0.1224		90.5	0.1844		90.5	0.0356
	91	0.1218		91	0.1832		91	0.0356
	91.5	0.1205		91.5	0.1813		91.5	0.0356
	92	0.1196		92	0.1798		92	0.0356
	92.5	0.1187		92.5	0.1776		92.5	0.0356
	93	0.1181		93	0.176		93	0.0356
	93.5	0.1171		93.5	0.1742		93.5	0.0356
	94	0.1162		94	0.1723		94	0.0356
	94.5	0.1153		94.5	0.1705		94.5	0.0353
	95	0.1147		95	0.1683		95	0.0356
	95.5	0.114		95.5	0.1661		95.5	0.0356
	96	0.1131		96	0.164		96	0.0356
	96.5	0.1119		96.5	0.1621		96.5	0.0356
	97	0.1112		97	0.1596		97	0.0356
	97.5	0.1103		97.5	0.1578		97.5	0.0356
	98	0.11		98	0.1553		98	0.0356
	98.5	0.1091		98.5	0.1531		98.5	0.0356
	99	0.1085		99	0.1503		99	0.0356
	99.5	0.1075		99.5	0.1484		99.5	0.0356
	100	0.1069		100	0.146		100	0.0356
	100.5	0.1063		100.5	0.1438		100.5	0.0356
	101	0.1057		101	0.141		101	0.0356
	101.5	0.105		101.5	0.1385		101.5	0.0356
	102	0.1044		102	0.1364		102	0.0356
	102.5	0.1038		102.5	0.1339		102.5	0.0356
	103	0.1029		103	0.1317		103	0.0356
	103.5	0.1026		103.5	0.1292		103.5	0.0356
	104	0.1019		104	0.1271		104	0.0356
	104.5	0.1013		104.5	0.1246		104.5	0.0356
	105	0.1007		105	0.1224		105	0.0356
	105.5	0.1001		105.5	0.1199		105.5	0.0356
	106	0.0995		106	0.1178		106	0.0356
	106.5	0.0985		106.5	0.1156		106.5	0.0356
	107	0.0976		107	0.1134		107	0.0356
	107.5	0.097		107.5	0.1112		107.5	0.0356
	108	0.0964		108	0.1094		108	0.0356
	108.5	0.0957		108.5	0.1072		108.5	0.0356
	109	0.0951		109	0.1057		109	0.0356
	109.5	0.0942		109.5	0.1035		109.5	0.0356
	110	0.0936		110	0.1019		110	0.0356
	110.5	0.0933		110.5	0.1001		110.5	0.0356
	111	0.0926		111	0.0982		111	0.0359
	111.5	0.092		111.5	0.0967		111.5	0.0359
	112	0.0914		112	0.0948		112	0.0356
	112.5	0.0908		112.5	0.0933		112.5	0.0359
	113	0.0902		113	0.0917		113	0.0359
	113.5	0.0895		113.5	0.0899		113.5	0.0359
	114	0.0892		114	0.0883		114	0.0359
	114.5	0.0886		114.5	0.0871		114.5	0.0359
	115	0.088		115	0.0852		115	0.0359
	115.5	0.0874		115.5	0.084		115.5	0.0359
	116	0.0871		116	0.0827		116	0.0359
	116.5	0.0864		116.5	0.0812		116.5	0.0359
	117	0.0855		117	0.0799		117	0.0359
	117.5	0.0852		117.5	0.0787		117.5	0.0359
	118	0.0846		118	0.0775		118	0.0359
	118.5	0.084		118.5	0.0765		118.5	0.0359
	119	0.0837		119	0.0756		119	0.0362
	119.5	0.083		119.5	0.0744		119.5	0.0359
	120	0.0827		120	0.0731		120	0.0362
	120.5	0.0821		120.5	0.0722		120.5	0.0362
	121	0.0812		121	0.0713		121	0.0362
	121.5	0.0809		121.5	0.0706		121.5	0.0365
	122	0.0802		122	0.0697		122	0.0365
	122.5	0.0796		122.5	0.0691		122.5	0.0365
	123	0.0793		123	0.0678		123	0.0365
	123.5	0.0787		123.5	0.0672		123.5	0.0365
	124	0.0784		124	0.0666		124	0.0368
	124.5	0.0781		124.5	0.066		124.5	0.0368
	125	0.0771		125	0.0654		125	0.0368
	125.5	0.0768		125.5	0.0647		125.5	0.0368
	126	0.0762		126	0.0638		126	0.0368
	126.5	0.0759		126.5	0.0632		126.5	0.0368
	127	0.0756		127	0.0626		127	0.0372
	127.5	0.0753		127.5	0.062		127.5	0.0372
	128	0.0747		128	0.0616		128	0.0372
	128.5	0.0744		128.5	0.0613		128.5	0.0372
	129	0.0737		129	0.0607		129	0.0372
	129.5	0.0734		129.5	0.0598		129.5	0.0375
	130	0.0725		130	0.0595		130	0.0378
	130.5	0.0722		130.5	0.0592		130.5	0.0378
	131	0.0719		131	0.0585		131	0.0378
	131.5	0.0716		131.5	0.0582		131.5	0.0381
	132	0.0713		132	0.0576		132	0.0384
	132.5	0.0706		132.5	0.0573		132.5	0.0384
	133	0.0703		133	0.0567		133	0.0387
	133.5	0.07		133.5	0.0564		133.5	0.0387
	134	0.0697		134	0.0561		134	0.0393
	134.5	0.0694		134.5	0.0551		134.5	0.0396
	135	0.0691		135	0.0548		135	0.0396
	135.5	0.0685		135.5	0.0545		135.5	0.0399
	136	0.0682		136	0.0542		136	0.0399
	136.5	0.0678		136.5	0.0539		136.5	0.0403
	137	0.0672		137	0.0536		137	0.0406
	137.5	0.0669		137.5	0.0533		137.5	0.0409
	138	0.0666		138	0.053		138	0.0409
	138.5	0.0663		138.5	0.0527		138.5	0.0412
	139	0.066		139	0.0523		139	0.0415
	139.5	0.0657		139.5	0.052		139.5	0.0418
	140	0.0654		140	0.0517		140	0.0421
	140.5	0.0651		140.5	0.0511		140.5	0.0424
	141	0.0647		141	0.0511		141	0.0427
	141.5	0.0641		141.5	0.0508		141.5	0.0437
	142	0.0638		142	0.0505		142	0.044
	142.5	0.0635		142.5	0.0502		142.5	0.0443
	143	0.0632		143	0.0499		143	0.0446
	143.5	0.0629		143.5	0.0499		143.5	0.0449
	144	0.0626		144	0.0496		144	0.0452
	144.5	0.0623		144.5	0.0496		144.5	0.0458
	145	0.062		145	0.0492		145	0.0461
	145.5	0.0616		145.5	0.0489		145.5	0.0465
	146	0.0613		146	0.0489		146	0.0471
	146.5	0.061		146.5	0.0486		146.5	0.0474
	147	0.061		147	0.0483		147	0.0483
	147.5	0.0607		147.5	0.0483		147.5	0.0486
	148	0.0604		148	0.048		148	0.0492
	148.5	0.0601		148.5	0.048		148.5	0.0496
	149	0.0595		149	0.0477		149	0.0502
	149.5	0.0592		149.5	0.0477		149.5	0.0508
	150	0.0592		150	0.0477		150	0.0514
	150.5	0.0589		150.5	0.0474		150.5	0.0517
	151	0.0585		151	0.0474		151	0.0527
	151.5	0.0582		151.5	0.0468		151.5	0.053
	152	0.0579		152	0.0468		152	0.0536
	152.5	0.0576		152.5	0.0465		152.5	0.0542
	153	0.0576		153	0.0465		153	0.0545
	153.5	0.0573		153.5	0.0461		153.5	0.0551
	154	0.057		154	0.0461		154	0.0558
	154.5	0.057		154.5	0.0461		154.5	0.0567
	155	0.0567		155	0.0461		155	0.057
	155.5	0.0564		155.5	0.0458		155.5	0.0579
	156	0.0564		156	0.0455		156	0.0582
	156.5	0.0561		156.5	0.0455		156.5	0.0589
	157	0.0558		157	0.0455		157	0.0595
	157.5	0.0551		157.5	0.0452		157.5	0.0601
	158	0.0551		158	0.0452		158	0.061
	158.5	0.0548		158.5	0.0449		158.5	0.0616
	159	0.0548		159	0.0449		159	0.0623
	159.5	0.0545		159.5	0.0449		159.5	0.0629
	160	0.0545		160	0.0449		160	0.0635
	160.5	0.0542		160.5	0.0446		160.5	0.0641
	161	0.0539		161	0.0446		161	0.0647
	161.5	0.0539		161.5	0.0443		161.5	0.0657
	162	0.0536		162	0.0443		162	0.0663
	162.5	0.0536		162.5	0.0443		162.5	0.0669
	163	0.0533		163	0.0443		163	0.0672
	163.5	0.0533		163.5	0.0443		163.5	0.0678
	164	0.053		164	0.044		164	0.0685
	164.5	0.053		164.5	0.044		164.5	0.0688
	165	0.0527		165	0.044		165	0.0697
	165.5	0.0527		165.5	0.0437		165.5	0.0703
	166	0.0523		166	0.0437		166	0.0706
	166.5	0.0523		166.5	0.0437		166.5	0.0713
	167	0.052		167	0.0437		167	0.0719
	167.5	0.052		167.5	0.0434		167.5	0.0725
	168	0.052		168	0.0434		168	0.0728
	168.5	0.0517		168.5	0.0434		168.5	0.0734
	169	0.0517		169	0.0434		169	0.0744
	169.5	0.0514		169.5	0.043		169.5	0.0747
	170	0.0514		170	0.043		170	0.075
	170.5	0.0508		170.5	0.043		170.5	0.0756
	171	0.0508		171	0.043		171	0.0759
	171.5	0.0508		171.5	0.0424		171.5	0.0762
	172	0.0505		172	0.0424		172	0.0765
	172.5	0.0505		172.5	0.0424		172.5	0.0768
	173	0.0502		173	0.0424		173	0.0768
	173.5	0.0502		173.5	0.0424		173.5	0.0771
	174	0.0502		174	0.0424		174	0.0775
	174.5	0.0502		174.5	0.0424		174.5	0.0775
	175	0.0502		175	0.0424		175	0.0775
	175.5	0.0499		175.5	0.0421		175.5	0.0778
	176	0.0499		176	0.0421		176	0.0778
	176.5	0.0496		176.5	0.0421		176.5	0.0784
	177	0.0496		177	0.0421		177	0.0787
	177.5	0.0496		177.5	0.0418		177.5	0.0787
	178	0.0492		178	0.0418		178	0.0784
	178.5	0.0492		178.5	0.0418		178.5	0.0784
	179	0.0489		179	0.0415		179	0.0784
	179.5	0.0492		179.5	0.0415		179.5	0.0784
	180	0.0489		180	0.0415		180	0.0784
	180.5	0.0489		180.5	0.0415		180.5	0.0778
	181	0.0489		181	0.0415		181	0.0775
	181.5	0.0486		181.5	0.0412		181.5	0.0775
	182	0.0486		182	0.0415		182	0.0775
	182.5	0.0486		182.5	0.0412		182.5	0.0771
	183	0.0483		183	0.0412		183	0.0768
	183.5	0.0483		183.5	0.0412		183.5	0.0768
	184	0.0483		184	0.0412		184	0.0765
	184.5	0.048		184.5	0.0409		184.5	0.0765
	185	0.048		185	0.0409		185	0.0762
	185.5	0.048		185.5	0.0409		185.5	0.0759
	186	0.048		186	0.0409		186	0.0756
	186.5	0.0477		186.5	0.0409		186.5	0.0753
	187	0.0477		187	0.0409		187	0.0753
	187.5	0.0477		187.5	0.0409		187.5	0.075
	188	0.0474		188	0.0409		188	0.0747
	188.5	0.0474		188.5	0.0406		188.5	0.074
	189	0.0471		189	0.0406		189	0.0734
	189.5	0.0471		189.5	0.0406		189.5	0.0734
	190	0.0471		190	0.0406		190	0.0731
	190.5	0.0471		190.5	0.0406		190.5	0.0728
	191	0.0465		191	0.0406		191	0.0725
	191.5	0.0465		191.5	0.0403		191.5	0.0722
	192	0.0465		192	0.0403		192	0.0719
	192.5	0.0465		192.5	0.0403		192.5	0.0716
	193	0.0461		193	0.0403		193	0.0709
	193.5	0.0461		193.5	0.0403		193.5	0.0706
	194	0.0461		194	0.0399		194	0.0703
	194.5	0.0461		194.5	0.0399		194.5	0.0697
	195	0.0461		195	0.0399		195	0.0697
	195.5	0.0461		195.5	0.0399		195.5	0.0691
	196	0.0461		196	0.0399		196	0.0685
	196.5	0.0458		196.5	0.0399		196.5	0.0682
	197	0.0458		197	0.0396		197	0.0675
	197.5	0.0458		197.5	0.0396		197.5	0.0669
	198	0.0458		198	0.0396		198	0.0666
	198.5	0.0458		198.5	0.0396		198.5	0.066
	199	0.0458		199	0.0396		199	0.0657
	199.5	0.0458		199.5	0.0396		199.5	0.0647
	200	0.0458		200	0.0393		200	0.0644
	200.5	0.0458		200.5	0.0393		200.5	0.0638
	201	0.0455		201	0.0393		201	0.0635
	201.5	0.0455		201.5	0.0393		201.5	0.0629
	202	0.0455		202	0.0393		202	0.0623
	202.5	0.0455		202.5	0.039		202.5	0.0616
	203	0.0455		203	0.039		203	0.061
	203.5	0.0452		203.5	0.039		203.5	0.0601
	204	0.0452		204	0.039		204	0.0598
	204.5	0.0452		204.5	0.039		204.5	0.0592
	205	0.0452		205	0.039		205	0.0589
	205.5	0.0452		205.5	0.039		205.5	0.0582
	206	0.0452		206	0.039		206	0.0579
	206.5	0.0452		206.5	0.0387		206.5	0.0573
	207	0.0449		207	0.0387		207	0.0567
	207.5	0.0449		207.5	0.0387		207.5	0.0561
	208	0.0449		208	0.0387		208	0.0558
	208.5	0.0449		208.5	0.0387		208.5	0.0551
	209	0.0446		209	0.0381		209	0.0548
	209.5	0.0446		209.5	0.0381		209.5	0.0545
	210	0.0446		210	0.0381		210	0.0539
	210.5	0.0446		210.5	0.0381		210.5	0.0536
	211	0.0443		211	0.0381		211	0.0533
	211.5	0.0443		211.5	0.0381		211.5	0.053
	212	0.0443		212	0.0381		212	0.0523
	212.5	0.044		212.5	0.0378		212.5	0.0517
	213	0.0443		213	0.0378		213	0.0514
	213.5	0.044		213.5	0.0378		213.5	0.0511
	214	0.044		214	0.0378		214	0.0508
	214.5	0.044		214.5	0.0378		214.5	0.0502
	215	0.0437		215	0.0375		215	0.0499
	215.5	0.0437		215.5	0.0375		215.5	0.0496
	216	0.0437		216	0.0375		216	0.0492
	216.5	0.0437		216.5	0.0375		216.5	0.0489
	217	0.0437		217	0.0375		217	0.0483
	217.5	0.0434		217.5	0.0375		217.5	0.048
	218	0.0434		218	0.0375		218	0.0474
	218.5	0.0434		218.5	0.0372		218.5	0.0471
	219	0.0434		219	0.0372		219	0.0468
	219.5	0.0434		219.5	0.0372		219.5	0.0461
	220	0.043		220	0.0372		220	0.0458
	220.5	0.043		220.5	0.0372		220.5	0.0455
	221	0.043		221	0.0372		221	0.0455
	221.5	0.043		221.5	0.0368		221.5	0.0452
	222	0.0427		222	0.0368		222	0.0449
	222.5	0.0427		222.5	0.0368		222.5	0.0446
	223	0.0427		223	0.0368		223	0.0443
	223.5	0.0427		223.5	0.0368		223.5	0.044
	224	0.0427		224	0.0368		224	0.0437
	224.5	0.0421		224.5	0.0365		224.5	0.043
	225	0.0421		225	0.0365		225	0.0427
	225.5	0.0421		225.5	0.0365		225.5	0.0424
	226	0.0421		226	0.0365		226	0.0424
	226.5	0.0421		226.5	0.0362		226.5	0.0418
	227	0.0421		227	0.0362		227	0.0415
	227.5	0.0421		227.5	0.0362		227.5	0.0415
	228	0.0421		228	0.0362		228	0.0412
	228.5	0.0421		228.5	0.0362		228.5	0.0409
	229	0.0418		229	0.0362		229	0.0406
	229.5	0.0421		229.5	0.0362		229.5	0.0406
	230	0.0418		230	0.0362		230	0.0403
	230.5	0.0418		230.5	0.0359		230.5	0.0399
	231	0.0418		231	0.0359		231	0.0396
	231.5	0.0418		231.5	0.0359		231.5	0.0393
	232	0.0418		232	0.0359		232	0.0393
	232.5	0.0415		232.5	0.0359		232.5	0.0387
	233	0.0415		233	0.0359		233	0.0387
	233.5	0.0415		233.5	0.0356		233.5	0.0384
	234	0.0415		234	0.0359		234	0.0384
	234.5	0.0412		234.5	0.0356		234.5	0.0381
	235	0.0412		235	0.0356		235	0.0378
	235.5	0.0412		235.5	0.0356		235.5	0.0378
	236	0.0412		236	0.0356		236	0.0375
	236.5	0.0412		236.5	0.0356		236.5	0.0375
	237	0.0412		237	0.0356		237	0.0372
	237.5	0.0409		237.5	0.0356		237.5	0.0368
	238	0.0409		238	0.0353		238	0.0368
	238.5	0.0409		238.5	0.0356		238.5	0.0365
	239	0.0409		239	0.0353		239	0.0362
	239.5	0.0409		239.5	0.0356		239.5	0.0362
	240	0.0409		240	0.0353		240	0.0362
	240.5	0.0409		240.5	0.0353		240.5	0.0359
	241	0.0409		241	0.035		241	0.0356
	241.5	0.0406		241.5	0.0353		241.5	0.0356
	242	0.0406		242	0.0353		242	0.0353
	242.5	0.0406		242.5	0.0353		242.5	0.035
	243	0.0406		243	0.035		243	0.035
	243.5	0.0406		243.5	0.035		243.5	0.035
	244	0.0406		244	0.035		244	0.0344
	244.5	0.0406		244.5	0.035		244.5	0.0344
	245	0.0403		245	0.035		245	0.0344
	245.5	0.0403		245.5	0.035		245.5	0.0341
	246	0.0403		246	0.035		246	0.0337
	246.5	0.0403		246.5	0.035		246.5	0.0337
	247	0.0403		247	0.0347		247	0.0337
	247.5	0.0403		247.5	0.0347		247.5	0.0334
	248	0.0403		248	0.0347		248	0.0331
	248.5	0.0403		248.5	0.0347		248.5	0.0331
	249	0.0403		249	0.0347		249	0.0331
	249.5	0.0403		249.5	0.0347		249.5	0.0328
	250	0.0403		250	0.0347		250	0.0328
	250.5	0.0399		250.5	0.0347		250.5	0.0325
	251	0.0399		251	0.0347		251	0.0325
	251.5	0.0399		251.5	0.0347		251.5	0.0325
	252	0.0399		252	0.0347		252	0.0322
	252.5	0.0399		252.5	0.0344		252.5	0.0322
	253	0.0399		253	0.0344		253	0.0319
	253.5	0.0399		253.5	0.0344		253.5	0.0319
	254	0.0396		254	0.0344		254	0.0319
	254.5	0.0396		254.5	0.0344		254.5	0.0316
	255	0.0396		255	0.0344		255	0.0316
	255.5	0.0396		255.5	0.0344		255.5	0.0316
	256	0.0396		256	0.0344		256	0.0313
	256.5	0.0396		256.5	0.0337		256.5	0.0313
	257	0.0393		257	0.0337		257	0.031
	257.5	0.0393		257.5	0.0337		257.5	0.031
	258	0.0393		258	0.0337		258	0.0306
	258.5	0.0396		258.5	0.0337		258.5	0.0306
	259	0.0393		259	0.0337		259	0.0306
	259.5	0.0393		259.5	0.0337		259.5	0.03
	260	0.0393		260	0.0337		260	0.03
	260.5	0.0393		260.5	0.0334		260.5	0.0297
	261	0.0393		261	0.0334		261	0.03
	261.5	0.0393		261.5	0.0334		261.5	0.03
	262	0.0393		262	0.0334		262	0.0297
	262.5	0.0393		262.5	0.0334		262.5	0.0294
	263	0.0393		263	0.0334		263	0.0294
	263.5	0.0396		263.5	0.0334		263.5	0.0294
	264	0.0393		264	0.0334		264	0.0294
	264.5	0.0393		264.5	0.0334		264.5	0.0291
	265	0.0393		265	0.0334		265	0.0291
	265.5	0.0393		265.5	0.0334		265.5	0.0288
	266	0.0393		266	0.0334		266	0.0288
	266.5	0.0393		266.5	0.0334		266.5	0.0288
	267	0.0393		267	0.0334		267	0.0288
	267.5	0.0393		267.5	0.0331		267.5	0.0285
	268	0.0393		268	0.0334		268	0.0285
	268.5	0.0393		268.5	0.0331		268.5	0.0285
	269	0.0393		269	0.0331		269	0.0285
	269.5	0.0393		269.5	0.0331		269.5	0.0282
	270	0.0393		270	0.0334		270	0.0282
	270.5	0.039		270.5	0.0331		270.5	0.0282
	271	0.0393		271	0.0331		271	0.0282
	271.5	0.0393		271.5	0.0331		271.5	0.0282
	272	0.0393		272	0.0331		272	0.0282
	272.5	0.0393		272.5	0.0331		272.5	0.0279
	273	0.039		273	0.0331		273	0.0279
	273.5	0.039		273.5	0.0331		273.5	0.0279
	274	0.039		274	0.0331		274	0.0279
	274.5	0.0393		274.5	0.0328		274.5	0.0279
	275	0.039		275	0.0331		275	0.0275
	275.5	0.039		275.5	0.0328		275.5	0.0275
	276	0.039		276	0.0328		276	0.0272
	276.5	0.039		276.5	0.0328		276.5	0.0272
	277	0.039		277	0.0328		277	0.0272
	277.5	0.039		277.5	0.0328		277.5	0.0272
	278	0.039		278	0.0325		278	0.0272
	278.5	0.039		278.5	0.0325		278.5	0.0269
	279	0.039		279	0.0325		279	0.0269
	279.5	0.039		279.5	0.0325		279.5	0.0269
	280	0.039		280	0.0325		280	0.0269
	280.5	0.039		280.5	0.0325		280.5	0.0269
	281	0.039		281	0.0325		281	0.0269
	281.5	0.039		281.5	0.0325		281.5	0.0266
	282	0.0387		282	0.0322		282	0.0266
	282.5	0.0387		282.5	0.0322		282.5	0.0266
	283	0.0387		283	0.0322		283	0.0266
	283.5	0.0387		283.5	0.0322		283.5	0.0266
	284	0.0387		284	0.0322		284	0.0266
	284.5	0.0387		284.5	0.0322		284.5	0.0266
	285	0.0387		285	0.0322		285	0.0266
	285.5	0.0387		285.5	0.0322		285.5	0.0263
	286	0.0387		286	0.0322		286	0.0263
	286.5	0.0387		286.5	0.0322		286.5	0.0263
	287	0.0387		287	0.0319		287	0.0263
	287.5	0.0387		287.5	0.0319		287.5	0.0257
	288	0.0387		288	0.0319		288	0.0257
	288.5	0.0387		288.5	0.0319		288.5	0.0257
	289	0.0387		289	0.0319		289	0.0257
	289.5	0.0387		289.5	0.0319		289.5	0.0257
	290	0.0387		290	0.0316		290	0.0257
	290.5	0.0384		290.5	0.0316		290.5	0.0257
	291	0.0384		291	0.0316		291	0.0254
	291.5	0.0384		291.5	0.0316		291.5	0.0254
	292	0.0387		292	0.0316		292	0.0254
	292.5	0.0384		292.5	0.0313		292.5	0.0254
	293	0.0384		293	0.0313		293	0.0251
	293.5	0.0384		293.5	0.0313		293.5	0.0251
	294	0.0384		294	0.0313		294	0.0248
	294.5	0.0384		294.5	0.0313		294.5	0.0248
	295	0.0384		295	0.0313		295	0.0248
	295.5	0.0384		295.5	0.0313		295.5	0.0244
	296	0.0384		296	0.031		296	0.0244
	296.5	0.0384		296.5	0.0313		296.5	0.0244
	297	0.0384		297	0.031		297	0.0244
	297.5	0.0384		297.5	0.031		297.5	0.0244
	298	0.0384		298	0.031		298	0.0241
	298.5	0.0384		298.5	0.031		298.5	0.0241
	299	0.0378		299	0.031		299	0.0241
	299.5	0.0384		299.5	0.031		299.5	0.0241
	300	0.0378		300	0.031		300	0.0241
	300.5	0.0384		300.5	0.031		300.5	0.0238
	301	0.0378		301	0.031		301	0.0238
	301.5	0.0378		301.5	0.031		301.5	0.0238
	302	0.0378		302	0.031		302	0.0238
	302.5	0.0378		302.5	0.031		302.5	0.0238
	303	0.0378		303	0.031		303	0.0235
	303.5	0.0378		303.5	0.031		303.5	0.0235
	304	0.0378		304	0.0306		304	0.0235
	304.5	0.0378		304.5	0.031		304.5	0.0238
	305	0.0378		305	0.0306		305	0.0235
	305.5	0.0378		305.5	0.0306		305.5	0.0235
	306	0.0378		306	0.0306		306	0.0235
	306.5	0.0378		306.5	0.0306		306.5	0.0235
	307	0.0378		307	0.0306		307	0.0235
	307.5	0.0378		307.5	0.0306		307.5	0.0235
	308	0.0375		308	0.0306		308	0.0235
	308.5	0.0378		308.5	0.0306		308.5	0.0235
	309	0.0378		309	0.0303		309	0.0235
	309.5	0.0375		309.5	0.0303		309.5	0.0235
	310	0.0378		310	0.0303		310	0.0235
	310.5	0.0375		310.5	0.0303		310.5	0.0232
	311	0.0378		311	0.0303		311	0.0232
	311.5	0.0378		311.5	0.0303		311.5	0.0232
	312	0.0375		312	0.0303		312	0.0232
	312.5	0.0375		312.5	0.03		312.5	0.0232
	313	0.0375		313	0.03		313	0.0232
	313.5	0.0375		313.5	0.03		313.5	0.0232
	314	0.0375		314	0.03		314	0.0232
	314.5	0.0375		314.5	0.03		314.5	0.0232
	315	0.0375		315	0.03		315	0.0232
	315.5	0.0375		315.5	0.0294		315.5	0.0229
	316	0.0375		316	0.03		316	0.0229
	316.5	0.0375		316.5	0.0294		316.5	0.0229
	317	0.0378		317	0.0294		317	0.0229
	317.5	0.0375		317.5	0.0294		317.5	0.0229
	318	0.0375		318	0.0294		318	0.0229
	318.5	0.0375		318.5	0.0294		318.5	0.0229
	319	0.0375		319	0.0294		319	0.0229
	319.5	0.0375		319.5	0.0294		319.5	0.0229
	320	0.0375		320	0.0291		320	0.0229
	320.5	0.0375		320.5	0.0291		320.5	0.0229
	321	0.0375		321	0.0291		321	0.0229
	321.5	0.0375		321.5	0.0291		321.5	0.0226
	322	0.0375		322	0.0291		322	0.0226
	322.5	0.0375		322.5	0.0291		322.5	0.0226
	323	0.0375		323	0.0291		323	0.0226
	323.5	0.0375		323.5	0.0288		323.5	0.0226
	324	0.0375		324	0.0291		324	0.0226
	324.5	0.0375		324.5	0.0291		324.5	0.0226
	325	0.0375		325	0.0288		325	0.0226
	325.5	0.0375		325.5	0.0288		325.5	0.0226
	326	0.0372		326	0.0288		326	0.0226
	326.5	0.0372		326.5	0.0288		326.5	0.0223
	327	0.0372		327	0.0288		327	0.0226
	327.5	0.0372		327.5	0.0288		327.5	0.0223
	328	0.0372		328	0.0285		328	0.0226
	328.5	0.0372		328.5	0.0285		328.5	0.0226
	329	0.0372		329	0.0285		329	0.0223
	329.5	0.0368		329.5	0.0285		329.5	0.0223
	330	0.0368		330	0.0285		330	0.0223
	330.5	0.0372		330.5	0.0282		330.5	0.0223
	331	0.0372		331	0.0285		331	0.0223
	331.5	0.0368		331.5	0.0282		331.5	0.0223
	332	0.0372		332	0.0282		332	0.0223
	332.5	0.0368		332.5	0.0282		332.5	0.022
	333	0.0368		333	0.0282		333	0.0223
	333.5	0.0368		333.5	0.0282		333.5	0.0223
	334	0.0368		334	0.0282		334	0.022
	334.5	0.0368		334.5	0.0279		334.5	0.022
	335	0.0368		335	0.0279		335	0.022
	335.5	0.0368		335.5	0.0279		335.5	0.022
	336	0.0368		336	0.0279		336	0.022
	336.5	0.0368		336.5	0.0279		336.5	0.022
	337	0.0368		337	0.0279		337	0.022
	337.5	0.0368		337.5	0.0279		337.5	0.022
	338	0.0368		338	0.0279		338	0.022
	338.5	0.0368		338.5	0.0279		338.5	0.022
	339	0.0365		339	0.0279		339	0.022
	339.5	0.0368		339.5	0.0279		339.5	0.022
	340	0.0365		340	0.0279		340	0.022
	340.5	0.0368		340.5	0.0275		340.5	0.022
	341	0.0365		341	0.0275		341	0.0213
	341.5	0.0365		341.5	0.0275		341.5	0.022
	342	0.0365		342	0.0275		342	0.022
	342.5	0.0365		342.5	0.0275		342.5	0.0213
	343	0.0365		343	0.0275		343	0.0213
	343.5	0.0365		343.5	0.0275		343.5	0.0213
	344	0.0365		344	0.0275		344	0.0213
	344.5	0.0362		344.5	0.0275		344.5	0.0213
	345	0.0365		345	0.0275		345	0.0213
	345.5	0.0362		345.5	0.0275		345.5	0.0213
	346	0.0362		346	0.0272		346	0.0213
	346.5	0.0362		346.5	0.0272		346.5	0.0213
	347	0.0362		347	0.0272		347	0.0213
	347.5	0.0362		347.5	0.0272		347.5	0.0213
	348	0.0362		348	0.0272		348	0.0213
	348.5	0.0362		348.5	0.0272		348.5	0.0213
	349	0.0362		349	0.0272		349	0.0213
	349.5	0.0362		349.5	0.0272		349.5	0.0213
	350	0.0359		350	0.0272		350	0.0213
	350.5	0.0359		350.5	0.0269		350.5	0.0213
	351	0.0362		351	0.0269		351	0.021
	351.5	0.0359		351.5	0.0269		351.5	0.021
	352	0.0359		352	0.0269		352	0.021
	352.5	0.0359		352.5	0.0269		352.5	0.021
	353	0.0359		353	0.0266		353	0.021
	353.5	0.0359		353.5	0.0269		353.5	0.021
	354	0.0359		354	0.0269		354	0.021
	354.5	0.0359		354.5	0.0266		354.5	0.021
	355	0.0359		355	0.0266		355	0.021
	355.5	0.0356		355.5	0.0266		355.5	0.021
	356	0.0356		356	0.0266		356	0.021
	356.5	0.0356		356.5	0.0266		356.5	0.021
	357	0.0356		357	0.0266		357	0.021
	357.5	0.0356		357.5	0.0266		357.5	0.021
	358	0.0356		358	0.0263		358	0.021
	358.5	0.0356		358.5	0.0266		358.5	0.021
	359	0.0356		359	0.0263		359	0.021
	359.5	0.0356		359.5	0.0266		359.5	0.021
	360	0.0356		360	0.0263		360	0.021
	360.5	0.0356		360.5	0.0263		360.5	0.021
	361	0.0356		361	0.0263		361	0.0207
	361.5	0.0356		361.5	0.0263		361.5	0.021
	362	0.0356		362	0.0263		362	0.0207
	362.5	0.0353		362.5	0.0263		362.5	0.0207
	363	0.0353		363	0.0263		363	0.0207
	363.5	0.0353		363.5	0.0263		363.5	0.0207
	364	0.0353		364	0.0263		364	0.0207
	364.5	0.0353		364.5	0.0263		364.5	0.0207
	365	0.0353		365	0.0263		365	0.0207
	365.5	0.0353		365.5	0.0263		365.5	0.0207
	366	0.0353		366	0.0263		366	0.0207
	366.5	0.0353		366.5	0.026		366.5	0.0207
	367	0.0353		367	0.026		367	0.0207
	367.5	0.0353		367.5	0.026		367.5	0.0207
	368	0.035		368	0.026		368	0.0207
	368.5	0.0353		368.5	0.026		368.5	0.0207
	369	0.0353		369	0.026		369	0.0207
	369.5	0.035		369.5	0.026		369.5	0.0207
	370	0.035		370	0.026		370	0.0207
	370.5	0.035		370.5	0.0257		370.5	0.0204
	371	0.035		371	0.0257		371	0.0204
	371.5	0.035		371.5	0.0257		371.5	0.0204
	372	0.035		372	0.0257		372	0.0207
	372.5	0.035		372.5	0.0257		372.5	0.0204
	373	0.035		373	0.0257		373	0.0204
	373.5	0.035		373.5	0.0251		373.5	0.0204
	374	0.035		374	0.0257		374	0.0204
	374.5	0.035		374.5	0.0257		374.5	0.0204
	375	0.035		375	0.0251		375	0.0204
	375.5	0.035		375.5	0.0257		375.5	0.0204
	376	0.0347		376	0.0251		376	0.0204
	376.5	0.0347		376.5	0.0251		376.5	0.0204
	377	0.0347		377	0.0251		377	0.0204
	377.5	0.035		377.5	0.0251		377.5	0.0204
	378	0.0347		378	0.0251		378	0.0204
	378.5	0.0347		378.5	0.0251		378.5	0.0204
	379	0.035		379	0.0251		379	0.0204
	379.5	0.0347		379.5	0.0251		379.5	0.0204
	380	0.0347		380	0.0251		380	0.0204
	380.5	0.0347		380.5	0.0248		380.5	0.0201
	381	0.0347		381	0.0248		381	0.0204
	381.5	0.0347		381.5	0.0248		381.5	0.0204
	382	0.0347		382	0.0248		382	0.0204
	382.5	0.0347		382.5	0.0248		382.5	0.0201
	383	0.0347		383	0.0248		383	0.0201
	383.5	0.0347		383.5	0.0248		383.5	0.0204
	384	0.0347		384	0.0248		384	0.0201
	384.5	0.0347		384.5	0.0248		384.5	0.0204
	385	0.0344		385	0.0248		385	0.0201
	385.5	0.0344		385.5	0.0248		385.5	0.0201
	386	0.0344		386	0.0248		386	0.0201
	386.5	0.0344		386.5	0.0244		386.5	0.0201
	387	0.0344		387	0.0244		387	0.0201
	387.5	0.0344		387.5	0.0244		387.5	0.0201
	388	0.0344		388	0.0244		388	0.0201
	388.5	0.0344		388.5	0.0244		388.5	0.0201
	389	0.0344		389	0.0244		389	0.0201
	389.5	0.0344		389.5	0.0244		389.5	0.0201
	390	0.0344		390	0.0244		390	0.0201
	390.5	0.0344		390.5	0.0244		390.5	0.0201
	391	0.0341		391	0.0244		391	0.0201
	391.5	0.0341		391.5	0.0244		391.5	0.0201
	392	0.0341		392	0.0241		392	0.0201
	392.5	0.0341		392.5	0.0244		392.5	0.0201
	393	0.0341		393	0.0241		393	0.0201
	393.5	0.0341		393.5	0.0241		393.5	0.0201
	394	0.0341		394	0.0241		394	0.0201
	394.5	0.0341		394.5	0.0241		394.5	0.0198
	395	0.0341		395	0.0241		395	0.0201
	395.5	0.0341		395.5	0.0241		395.5	0.0198
	396	0.0341		396	0.0241		396	0.0198
	396.5	0.0341		396.5	0.0241		396.5	0.0198
	397	0.0341		397	0.0241		397	0.0198
	397.5	0.0334		397.5	0.0241		397.5	0.0198
	398	0.0334		398	0.0241		398	0.0198
	398.5	0.0334		398.5	0.0238		398.5	0.0198
	399	0.0334		399	0.0238		399	0.0198
	399.5	0.0334		399.5	0.0238		399.5	0.0198
	400	0.0334		400	0.0238		400	0.0198
	400.5	0.0334		400.5	0.0238		400.5	0.0195
	401	0.0334		401	0.0238		401	0.0195
	401.5	0.0334		401.5	0.0238		401.5	0.0195
	402	0.0334		402	0.0238		402	0.0198
	402.5	0.0334		402.5	0.0235		402.5	0.0195
	403	0.0334		403	0.0235		403	0.0195
	403.5	0.0334		403.5	0.0238		403.5	0.0195
	404	0.0331		404	0.0235		404	0.0195
	404.5	0.0334		404.5	0.0235		404.5	0.0195
	405	0.0331		405	0.0235		405	0.0195
	405.5	0.0331		405.5	0.0235		405.5	0.0195
	406	0.0331		406	0.0235		406	0.0195
	406.5	0.0331		406.5	0.0235		406.5	0.0195
	407	0.0331		407	0.0235		407	0.0195
	407.5	0.0331		407.5	0.0235		407.5	0.0192
	408	0.0331		408	0.0235		408	0.0195
	408.5	0.0331		408.5	0.0235		408.5	0.0192
	409	0.0331		409	0.0235		409	0.0195
	409.5	0.0331		409.5	0.0235		409.5	0.0192
	410	0.0331		410	0.0232		410	0.0192
	410.5	0.0331		410.5	0.0232		410.5	0.0192
	411	0.0331		411	0.0232		411	0.0192
	411.5	0.0328		411.5	0.0232		411.5	0.0192
	412	0.0328		412	0.0232		412	0.0192
	412.5	0.0331		412.5	0.0232		412.5	0.0192
	413	0.0328		413	0.0232		413	0.0192
	413.5	0.0328		413.5	0.0232		413.5	0.0192
	414	0.0328		414	0.0232		414	0.0192
	414.5	0.0328		414.5	0.0229		414.5	0.0192
	415	0.0328		415	0.0229		415	0.0192
	415.5	0.0328		415.5	0.0229		415.5	0.0192
	416	0.0328		416	0.0229		416	0.0192
	416.5	0.0328		416.5	0.0229		416.5	0.0189
	417	0.0328		417	0.0229		417	0.0192
	417.5	0.0325		417.5	0.0229		417.5	0.0189
	418	0.0325		418	0.0229		418	0.0192
	418.5	0.0325		418.5	0.0229		418.5	0.0189
	419	0.0325		419	0.0229		419	0.0189
	419.5	0.0325		419.5	0.0229		419.5	0.0189
	420	0.0325		420	0.0226		420	0.0189
	420.5	0.0325		420.5	0.0226		420.5	0.0189
	421	0.0325		421	0.0226		421	0.0189
	421.5	0.0325		421.5	0.0226		421.5	0.0189
	422	0.0325		422	0.0226		422	0.0189
	422.5	0.0325		422.5	0.0226		422.5	0.0189
	423	0.0325		423	0.0226		423	0.0189
	423.5	0.0325		423.5	0.0226		423.5	0.0189
	424	0.0322		424	0.0226		424	0.0189
	424.5	0.0325		424.5	0.0226		424.5	0.0189
	425	0.0325		425	0.0226		425	0.0189
	425.5	0.0325		425.5	0.0226		425.5	0.0189
	426	0.0325		426	0.0226		426	0.0189
	426.5	0.0322		426.5	0.0226		426.5	0.0189
	427	0.0322		427	0.0226		427	0.0189
	427.5	0.0322		427.5	0.0226		427.5	0.0189
	428	0.0322		428	0.0226		428	0.0189
	428.5	0.0322		428.5	0.0223		428.5	0.0189
	429	0.0322		429	0.0223		429	0.0186
	429.5	0.0322		429.5	0.0223		429.5	0.0189
	430	0.0322		430	0.0223		430	0.0186
	430.5	0.0322		430.5	0.0223		430.5	0.0186
	431	0.0322		431	0.0223		431	0.0186
	431.5	0.0322		431.5	0.0223		431.5	0.0186
	432	0.0322		432	0.0223		432	0.0186
	432.5	0.0322		432.5	0.022		432.5	0.0186
	433	0.0322		433	0.022		433	0.0186
	433.5	0.0319		433.5	0.022		433.5	0.0186
	434	0.0322		434	0.022		434	0.0186
	434.5	0.0319		434.5	0.022		434.5	0.0186
	435	0.0319		435	0.022		435	0.0186
	435.5	0.0319		435.5	0.022		435.5	0.0186
	436	0.0319		436	0.022		436	0.0186
	436.5	0.0319		436.5	0.022		436.5	0.0186
	437	0.0319		437	0.022		437	0.0186
	437.5	0.0319		437.5	0.022		437.5	0.0186
	438	0.0319		438	0.022		438	0.0186
	438.5	0.0316		438.5	0.022		438.5	0.0182
	439	0.0319		439	0.022		439	0.0186
	439.5	0.0319		439.5	0.022		439.5	0.0182
	440	0.0316		440	0.0217		440	0.0186
	440.5	0.0316		440.5	0.022		440.5	0.0186
	441	0.0316		441	0.0217		441	0.0186
	441.5	0.0316		441.5	0.0217		441.5	0.0182
	442	0.0316		442	0.0217		442	0.0182
	442.5	0.0316		442.5	0.0217		442.5	0.0186
	443	0.0316		443	0.0217		443	0.0182
	443.5	0.0316		443.5	0.0217		443.5	0.0182
	444	0.0316		444	0.0217		444	0.0182
	444.5	0.0316		444.5	0.0217		444.5	0.0182
	445	0.0316		445	0.0217		445	0.0182
	445.5	0.0316		445.5	0.0217		445.5	0.0182
	446	0.0316		446	0.0217		446	0.0182
	446.5	0.0316		446.5	0.0217		446.5	0.0182
	447	0.0316		447	0.0217		447	0.0182
	447.5	0.0316		447.5	0.0217		447.5	0.0182
	448	0.0313		448	0.0217		448	0.0182
	448.5	0.0313		448.5	0.0213		448.5	0.0182
	449	0.0316		449	0.0213		449	0.0182
	449.5	0.0313		449.5	0.0213		449.5	0.0182
	450	0.0313		450	0.0213		450	0.0182
	450.5	0.0313		450.5	0.0213		450.5	0.0182
	451	0.0313		451	0.0213		451	0.0182
	451.5	0.0313		451.5	0.0213		451.5	0.0182
	452	0.0313		452	0.0213		452	0.0182
	452.5	0.0313		452.5	0.0213		452.5	0.0182
	453	0.0313		453	0.0213		453	0.0182
	453.5	0.0313		453.5	0.0213		453.5	0.0182
	454	0.0313		454	0.0213		454	0.0182
	454.5	0.0313		454.5	0.0213		454.5	0.0182
	455	0.0313		455	0.0207		455	0.0179
	455.5	0.0313		455.5	0.0213		455.5	0.0182
	456	0.0313		456	0.0207		456	0.0179
	456.5	0.0313		456.5	0.0213		456.5	0.0179
	457	0.0313		457	0.0207		457	0.0179
	457.5	0.0313		457.5	0.0207		457.5	0.0179
	458	0.0313		458	0.0207		458	0.0179
	458.5	0.031		458.5	0.0207		458.5	0.0179
	459	0.0313		459	0.0207		459	0.0179
	459.5	0.031		459.5	0.0207		459.5	0.0179
	460	0.031		460	0.0207		460	0.0179
	460.5	0.0313		460.5	0.0207		460.5	0.0179
	461	0.031		461	0.0207		461	0.0179
	461.5	0.031		461.5	0.0207		461.5	0.0179
	462	0.031		462	0.0207		462	0.0179
	462.5	0.031		462.5	0.0207		462.5	0.0179
	463	0.031		463	0.0207		463	0.0179
	463.5	0.031		463.5	0.0207		463.5	0.0179
	464	0.031		464	0.0207		464	0.0179
	464.5	0.031		464.5	0.0207		464.5	0.0179
	465	0.031		465	0.0207		465	0.0179
	465.5	0.031		465.5	0.0207		465.5	0.0179
	466	0.0306		466	0.0207		466	0.0179
	466.5	0.031		466.5	0.0207		466.5	0.0179
	467	0.031		467	0.0204		467	0.0179
	467.5	0.031		467.5	0.0204		467.5	0.0176
	468	0.031		468	0.0204		468	0.0176
	468.5	0.031		468.5	0.0204		468.5	0.0179
	469	0.0306		469	0.0204		469	0.0179
	469.5	0.031		469.5	0.0204		469.5	0.0176
	470	0.0306		470	0.0204		470	0.0179
	470.5	0.0306		470.5	0.0204		470.5	0.0179
	471	0.0306		471	0.0204		471	0.0176
	471.5	0.0306		471.5	0.0204		471.5	0.0176
	472	0.0306		472	0.0204		472	0.0176
	472.5	0.0306		472.5	0.0204		472.5	0.0176
	473	0.0306		473	0.0204		473	0.0176
	473.5	0.0306		473.5	0.0204		473.5	0.0176
	474	0.0306		474	0.0204		474	0.0176
	474.5	0.0306		474.5	0.0204		474.5	0.0176
	475	0.0306		475	0.0204		475	0.0176
	475.5	0.0306		475.5	0.0201		475.5	0.0176
	476	0.0306		476	0.0201		476	0.0176
	476.5	0.0306		476.5	0.0201		476.5	0.0176
	477	0.0306		477	0.0201		477	0.0176
	477.5	0.0306		477.5	0.0201		477.5	0.0176
	478	0.0306		478	0.0201		478	0.0176
	478.5	0.0306		478.5	0.0201		478.5	0.0176
	479	0.0306		479	0.0201		479	0.0176
	479.5	0.0303		479.5	0.0201		479.5	0.0176
	480	0.0303		480	0.0201		480	0.0176
	480.5	0.0306		480.5	0.0201		480.5	0.0176
	481	0.0303		481	0.0201		481	0.0176
	481.5	0.0303		481.5	0.0201		481.5	0.0176
	482	0.0306		482	0.0201		482	0.0176
	482.5	0.0303		482.5	0.0201		482.5	0.017
	483	0.0306		483	0.0198		483	0.017
	483.5	0.0303		483.5	0.0201		483.5	0.0176
	484	0.0303		484	0.0198		484	0.017
	484.5	0.0303		484.5	0.0198		484.5	0.0176
	485	0.0303		485	0.0201		485	0.017
	485.5	0.0303		485.5	0.0198		485.5	0.017
	486	0.0306		486	0.0198		486	0.017
	486.5	0.0303		486.5	0.0201		486.5	0.017
	487	0.0303		487	0.0198		487	0.017
	487.5	0.0303		487.5	0.0201		487.5	0.017
	488	0.0303		488	0.0198		488	0.017
	488.5	0.0303		488.5	0.0201		488.5	0.017
	489	0.0303		489	0.0198		489	0.017
	489.5	0.0303		489.5	0.0198		489.5	0.017
	490	0.0303		490	0.0198		490	0.017
	490.5	0.0303		490.5	0.0198		490.5	0.017
	491	0.0303		491	0.0198		491	0.017
	491.5	0.0303		491.5	0.0198		491.5	0.017
	492	0.0303		492	0.0198		492	0.017
	492.5	0.0303		492.5	0.0198		492.5	0.017
	493	0.0303		493	0.0198		493	0.017
	493.5	0.0303		493.5	0.0198		493.5	0.017
	494	0.0303		494	0.0198		494	0.0167
	494.5	0.0303		494.5	0.0198		494.5	0.0167
	495	0.0303		495	0.0198		495	0.0167
	495.5	0.0303		495.5	0.0198		495.5	0.0167
	496	0.0303		496	0.0198		496	0.017
	496.5	0.0303		496.5	0.0198		496.5	0.0167
	497	0.03		497	0.0198		497	0.0167
	497.5	0.03		497.5	0.0198		497.5	0.0167
	498	0.0303		498	0.0198		498	0.0167
	498.5	0.0303		498.5	0.0198		498.5	0.0167
	499	0.03		499	0.0198		499	0.0167
	499.5	0.03		499.5	0.0198		499.5	0.0167
	500	0.0303		500	0.0195		500	0.0167
	500.5	0.03		500.5	0.0195		500.5	0.0167
	501	0.03		501	0.0195		501	0.0167
	501.5	0.03		501.5	0.0195		501.5	0.0167
	502	0.03		502	0.0195		502	0.0167
	502.5	0.03		502.5	0.0195		502.5	0.0167
	503	0.03		503	0.0195		503	0.0167
	503.5	0.03		503.5	0.0195		503.5	0.0167
	504	0.03		504	0.0195		504	0.0167
	504.5	0.03		504.5	0.0195		504.5	0.0167
	505	0.03		505	0.0195		505	0.0167
	505.5	0.03		505.5	0.0195		505.5	0.0167
	506	0.03		506	0.0195		506	0.0167
	506.5	0.03		506.5	0.0195		506.5	0.0167
	507	0.03		507	0.0195		507	0.0167
	507.5	0.03		507.5	0.0195		507.5	0.0164
	508	0.03		508	0.0192		508	0.0167
	508.5	0.0297		508.5	0.0195		508.5	0.0164
	509	0.0297		509	0.0192		509	0.0167
	509.5	0.03		509.5	0.0195		509.5	0.0164
	510	0.0297		510	0.0192		510	0.0164
	510.5	0.0297		510.5	0.0192		510.5	0.0164
	511	0.0297		511	0.0195		511	0.0164
	511.5	0.0297		511.5	0.0192		511.5	0.0167
	512	0.0297		512	0.0195		512	0.0164
	512.5	0.0297		512.5	0.0192		512.5	0.0167
	513	0.0297		513	0.0192		513	0.0164
	513.5	0.0297		513.5	0.0192		513.5	0.0164
	514	0.0297		514	0.0192		514	0.0164
	514.5	0.0297		514.5	0.0192		514.5	0.0164
	515	0.0297		515	0.0192		515	0.0164
	515.5	0.0297		515.5	0.0192		515.5	0.0164
	516	0.0297		516	0.0192		516	0.0164
	516.5	0.0297		516.5	0.0192		516.5	0.0164
	517	0.0297		517	0.0192		517	0.0164
	517.5	0.0297		517.5	0.0192		517.5	0.0164
	518	0.0297		518	0.0192		518	0.0164
	518.5	0.0297		518.5	0.0192		518.5	0.0164
	519	0.0297		519	0.0192		519	0.0164
	519.5	0.0297		519.5	0.0192		519.5	0.0164
	520	0.0297		520	0.0192		520	0.0164
	520.5	0.0297		520.5	0.0192		520.5	0.0164
	521	0.0297		521	0.0192		521	0.0164
	521.5	0.0297		521.5	0.0192		521.5	0.0164
	522	0.0297		522	0.0192		522	0.0164
	522.5	0.0297		522.5	0.0192		522.5	0.0164
	523	0.0291		523	0.0192		523	0.0164
	523.5	0.0291		523.5	0.0192		523.5	0.0164
	524	0.0297		524	0.0192		524	0.0164
	524.5	0.0291		524.5	0.0192		524.5	0.0161
	525	0.0297		525	0.0192		525	0.0164
	525.5	0.0291		525.5	0.0192		525.5	0.0164
	526	0.0291		526	0.0192		526	0.0164
	526.5	0.0291		526.5	0.0189		526.5	0.0164
	527	0.0291		527	0.0189		527	0.0161
	527.5	0.0291		527.5	0.0189		527.5	0.0161
	528	0.0291		528	0.0189		528	0.0161
	528.5	0.0291		528.5	0.0189		528.5	0.0164
	529	0.0291		529	0.0189		529	0.0164
	529.5	0.0291		529.5	0.0189		529.5	0.0164
	530	0.0291		530	0.0189		530	0.0161
	530.5	0.0291		530.5	0.0189		530.5	0.0161
	531	0.0288		531	0.0189		531	0.0161
	531.5	0.0288		531.5	0.0189		531.5	0.0161
	532	0.0291		532	0.0189		532	0.0161
	532.5	0.0288		532.5	0.0189		532.5	0.0161
	533	0.0288		533	0.0189		533	0.0161
	533.5	0.0288		533.5	0.0189		533.5	0.0161
	534	0.0288		534	0.0189		534	0.0161
	534.5	0.0288		534.5	0.0189		534.5	0.0161
	535	0.0288		535	0.0189		535	0.0161
	535.5	0.0288		535.5	0.0186		535.5	0.0161
	536	0.0288		536	0.0189		536	0.0161
	536.5	0.0288		536.5	0.0189		536.5	0.0161
	537	0.0288		537	0.0189		537	0.0161
	537.5	0.0288		537.5	0.0189		537.5	0.0161
	538	0.0288		538	0.0186		538	0.0161
	538.5	0.0288		538.5	0.0189		538.5	0.0161
	539	0.0288		539	0.0186		539	0.0161
	539.5	0.0288		539.5	0.0186		539.5	0.0161
	540	0.0288		540	0.0186		540	0.0161
	540.5	0.0288		540.5	0.0186		540.5	0.0161
	541	0.0288		541	0.0186		541	0.0161
	541.5	0.0288		541.5	0.0186		541.5	0.0161
	542	0.0288		542	0.0186		542	0.0161
	542.5	0.0288		542.5	0.0186		542.5	0.0161
	543	0.0288		543	0.0186		543	0.0161
	543.5	0.0288		543.5	0.0186		543.5	0.0161
	544	0.0288		544	0.0186		544	0.0161
	544.5	0.0288		544.5	0.0186		544.5	0.0161
	545	0.0285		545	0.0186		545	0.0161
	545.5	0.0285		545.5	0.0186		545.5	0.0161
	546	0.0285		546	0.0186		546	0.0161
	546.5	0.0285		546.5	0.0186		546.5	0.0161
	547	0.0285		547	0.0186		547	0.0161
	547.5	0.0285		547.5	0.0186		547.5	0.0161
	548	0.0285		548	0.0186		548	0.0161
	548.5	0.0285		548.5	0.0186		548.5	0.0161
	549	0.0285		549	0.0186		549	0.0158
	549.5	0.0285		549.5	0.0186		549.5	0.0161
	550	0.0285		550	0.0186		550	0.0158
	550.5	0.0285		550.5	0.0186		550.5	0.0158
	551	0.0285		551	0.0186		551	0.0158
	551.5	0.0285		551.5	0.0182		551.5	0.0158
	552	0.0285		552	0.0186		552	0.0161
	552.5	0.0285		552.5	0.0186		552.5	0.0158
	553	0.0285		553	0.0182		553	0.0158
	553.5	0.0285		553.5	0.0186		553.5	0.0161
	554	0.0285		554	0.0186		554	0.0158
	554.5	0.0285		554.5	0.0186		554.5	0.0158
	555	0.0282		555	0.0182		555	0.0158
	555.5	0.0282		555.5	0.0182		555.5	0.0158
	556	0.0285		556	0.0182		556	0.0158
	556.5	0.0285		556.5	0.0182		556.5	0.0158
	557	0.0282		557	0.0182		557	0.0158
	557.5	0.0282		557.5	0.0182		557.5	0.0158
	558	0.0282		558	0.0182		558	0.0158
	558.5	0.0282		558.5	0.0182		558.5	0.0158
	559	0.0282		559	0.0182		559	0.0158
	559.5	0.0282		559.5	0.0182		559.5	0.0158
	560	0.0282		560	0.0182		560	0.0158
	560.5	0.0282		560.5	0.0182		560.5	0.0158
	561	0.0282		561	0.0182		561	0.0158
	561.5	0.0282		561.5	0.0179		561.5	0.0158
	562	0.0282		562	0.0182		562	0.0158
	562.5	0.0282		562.5	0.0182		562.5	0.0158
	563	0.0282		563	0.0182		563	0.0158
	563.5	0.0282		563.5	0.0182		563.5	0.0158
	564	0.0282		564	0.0182		564	0.0158
	564.5	0.0282		564.5	0.0179		564.5	0.0158
	565	0.0282		565	0.0182		565	0.0158
	565.5	0.0282		565.5	0.0182		565.5	0.0158
	566	0.0282		566	0.0182		566	0.0158
	566.5	0.0282		566.5	0.0179		566.5	0.0158
	567	0.0279		567	0.0179		567	0.0158
	567.5	0.0279		567.5	0.0182		567.5	0.0158
	568	0.0282		568	0.0182		568	0.0158
	568.5	0.0282		568.5	0.0179		568.5	0.0158
	569	0.0279		569	0.0179		569	0.0158
	569.5	0.0282		569.5	0.0179		569.5	0.0158
	570	0.0282		570	0.0179		570	0.0158
	570.5	0.0282		570.5	0.0179		570.5	0.0155
	571	0.0282		571	0.0179		571	0.0158
	571.5	0.0279		571.5	0.0179		571.5	0.0158
	572	0.0279		572	0.0179		572	0.0158
	572.5	0.0279		572.5	0.0179		572.5	0.0158
	573	0.0279		573	0.0179		573	0.0158
	573.5	0.0279		573.5	0.0179		573.5	0.0158
	574	0.0279		574	0.0179		574	0.0158
	574.5	0.0279		574.5	0.0179		574.5	0.0158
	575	0.0279		575	0.0179		575	0.0155
	575.5	0.0279		575.5	0.0179		575.5	0.0155
	576	0.0279		576	0.0179		576	0.0155
	576.5	0.0279		576.5	0.0179		576.5	0.0155
	577	0.0279		577	0.0179		577	0.0155
	577.5	0.0279		577.5	0.0179		577.5	0.0155
	578	0.0279		578	0.0179		578	0.0155
	578.5	0.0275		578.5	0.0179		578.5	0.0155
	579	0.0275		579	0.0179		579	0.0155
	579.5	0.0275		579.5	0.0179		579.5	0.0155
	580	0.0279		580	0.0179		580	0.0155
	580.5	0.0275		580.5	0.0179		580.5	0.0155
	581	0.0275		581	0.0179		581	0.0155
	581.5	0.0275		581.5	0.0179		581.5	0.0155
	582	0.0275		582	0.0179		582	0.0155
	582.5	0.0275		582.5	0.0179		582.5	0.0155
	583	0.0275		583	0.0179		583	0.0155
	583.5	0.0275		583.5	0.0179		583.5	0.0155
	584	0.0275		584	0.0179		584	0.0155
	584.5	0.0275		584.5	0.0176		584.5	0.0155
	585	0.0275		585	0.0176		585	0.0155
	585.5	0.0275		585.5	0.0179		585.5	0.0155
	586	0.0275		586	0.0179		586	0.0155
	586.5	0.0275		586.5	0.0176		586.5	0.0155
	587	0.0275		587	0.0176		587	0.0155
	587.5	0.0275		587.5	0.0176		587.5	0.0155
	588	0.0275		588	0.0176		588	0.0155
	588.5	0.0275		588.5	0.0176		588.5	0.0155
	589	0.0275		589	0.0176		589	0.0155
	589.5	0.0275		589.5	0.0176		589.5	0.0155
	590	0.0275		590	0.0176		590	0.0155
	590.5	0.0275		590.5	0.0176		590.5	0.0155
	591	0.0272		591	0.0176		591	0.0155
	591.5	0.0272		591.5	0.0176		591.5	0.0155
	592	0.0272		592	0.0176		592	0.0155
	592.5	0.0272		592.5	0.0176		592.5	0.0155
	593	0.0272		593	0.0176		593	0.0155
	593.5	0.0272		593.5	0.0176		593.5	0.0155
	594	0.0272		594	0.0176		594	0.0155
	594.5	0.0272		594.5	0.0176		594.5	0.0151
	595	0.0272		595	0.0176		595	0.0155
	595.5	0.0272		595.5	0.0176		595.5	0.0155
	596	0.0272		596	0.0176		596	0.0155
	596.5	0.0272		596.5	0.0176		596.5	0.0155
	597	0.0272		597	0.0176		597	0.0151
	597.5	0.0272		597.5	0.0176		597.5	0.0155
	598	0.0272		598	0.0176		598	0.0151
	598.5	0.0272		598.5	0.0176		598.5	0.0151
	599	0.0272		599	0.0176		599	0.0155
	599.5	0.0272		599.5	0.0173		599.5	0.0151
	600	0.0272		600	0.0173		600	0.0155
	600.5	0.0272		600.5	0.0176		600.5	0.0155
	601	0.0272		601	0.0173		601	0.0151
	601.5	0.0272		601.5	0.0173		601.5	0.0155
	602	0.0272		602	0.0173		602	0.0155
	602.5	0.0272		602.5	0.0176		602.5	0.0155
	603	0.0269		603	0.0176		603	0.0155
	603.5	0.0272		603.5	0.0173		603.5	0.0155
	604	0.0269		604	0.0173		604	0.0151
	604.5	0.0269		604.5	0.0173		604.5	0.0151
	605	0.0272		605	0.0176		605	0.0155
	605.5	0.0272		605.5	0.0173		605.5	0.0151
	606	0.0272		606	0.0173		606	0.0155
	606.5	0.0269		606.5	0.0173		606.5	0.0151
	607	0.0269		607	0.0173		607	0.0151
	607.5	0.0269		607.5	0.0173		607.5	0.0151
	608	0.0269		608	0.0173		608	0.0151
	608.5	0.0269		608.5	0.0173		608.5	0.0151
	609	0.0269		609	0.0173		609	0.0151
	609.5	0.0269		609.5	0.0173		609.5	0.0151
	610	0.0269		610	0.0173		610	0.0151
	610.5	0.0269		610.5	0.0173		610.5	0.0151
	611	0.0269		611	0.0173		611	0.0151
	611.5	0.0269		611.5	0.0173		611.5	0.0151
	612	0.0269		612	0.0173		612	0.0151
	612.5	0.0269		612.5	0.0173		612.5	0.0151
	613	0.0269		613	0.0173		613	0.0151
	613.5	0.0269		613.5	0.0173		613.5	0.0151
	614	0.0269		614	0.0173		614	0.0151
	614.5	0.0269		614.5	0.0173		614.5	0.0151
	615	0.0269		615	0.0173		615	0.0151
	615.5	0.0269		615.5	0.0173		615.5	0.0151
	616	0.0269		616	0.0173		616	0.0151
	616.5	0.0269		616.5	0.0173		616.5	0.0151
	617	0.0266		617	0.017		617	0.0151
	617.5	0.0269		617.5	0.0173		617.5	0.0151
	618	0.0269		618	0.0173		618	0.0151
	618.5	0.0269		618.5	0.017		618.5	0.0151
	619	0.0266		619	0.0173		619	0.0151
	619.5	0.0266		619.5	0.017		619.5	0.0151
	620	0.0266		620	0.017		620	0.0148
	620.5	0.0266		620.5	0.017		620.5	0.0151
	621	0.0269		621	0.0173		621	0.0151
	621.5	0.0266		621.5	0.0173		621.5	0.0151
	622	0.0266		622	0.0173		622	0.0151
	622.5	0.0269		622.5	0.017		622.5	0.0151
	623	0.0266		623	0.017		623	0.0148
	623.5	0.0266		623.5	0.017		623.5	0.0151
	624	0.0266		624	0.017		624	0.0148
	624.5	0.0266		624.5	0.017		624.5	0.0151
	625	0.0266		625	0.017		625	0.0151
	625.5	0.0266		625.5	0.017		625.5	0.0148
	626	0.0266		626	0.017		626	0.0148
	626.5	0.0266		626.5	0.017		626.5	0.0151
	627	0.0266		627	0.017		627	0.0151
	627.5	0.0266		627.5	0.017		627.5	0.0148
	628	0.0266		628	0.017		628	0.0148
	628.5	0.0266		628.5	0.017		628.5	0.0148
	629	0.0266		629	0.017		629	0.0148
	629.5	0.0266		629.5	0.017		629.5	0.0148
	630	0.0266		630	0.017		630	0.0148
	630.5	0.0266		630.5	0.017		630.5	0.0148
	631	0.0266		631	0.017		631	0.0148
	631.5	0.0266		631.5	0.0167		631.5	0.0148
	632	0.0266		632	0.017		632	0.0148
	632.5	0.0266		632.5	0.0167		632.5	0.0148
	633	0.0266		633	0.0167		633	0.0148
	633.5	0.0266		633.5	0.017		633.5	0.0148
	634	0.0266		634	0.017		634	0.0148
	634.5	0.0266		634.5	0.0167		634.5	0.0148
	635	0.0266		635	0.0167		635	0.0148
	635.5	0.0266		635.5	0.017		635.5	0.0148
	636	0.0266		636	0.017		636	0.0148
	636.5	0.0266		636.5	0.0167		636.5	0.0148
	637	0.0266		637	0.017		637	0.0148
	637.5	0.0263		637.5	0.0167		637.5	0.0148
	638	0.0263		638	0.0167		638	0.0148
	638.5	0.0263		638.5	0.0167		638.5	0.0148
	639	0.0263		639	0.0167		639	0.0148
	639.5	0.0263		639.5	0.0167		639.5	0.0148
	640	0.0263		640	0.0167		640	0.0148
	640.5	0.0266		640.5	0.0167		640.5	0.0148
	641	0.0266		641	0.0167		641	0.0148
	641.5	0.0266		641.5	0.0167		641.5	0.0148
	642	0.0266		642	0.0167		642	0.0148
	642.5	0.0263		642.5	0.0167		642.5	0.0148
	643	0.0266		643	0.0167		643	0.0148
	643.5	0.0266		643.5	0.0167		643.5	0.0148
	644	0.0266		644	0.0167		644	0.0148
	644.5	0.0263		644.5	0.0167		644.5	0.0148
	645	0.0266		645	0.0167		645	0.0148
	645.5	0.0266		645.5	0.0167		645.5	0.0148
	646	0.0263		646	0.0167		646	0.0148
	646.5	0.0263		646.5	0.0167		646.5	0.0145
	647	0.0263		647	0.0161		647	0.0145
	647.5	0.0263		647.5	0.0167		647.5	0.0148
	648	0.0263		648	0.0167		648	0.0148
	648.5	0.0263		648.5	0.0167		648.5	0.0148
	649	0.0266		649	0.0161		649	0.0148
	649.5	0.0263		649.5	0.0167		649.5	0.0148
	650	0.0263		650	0.0161		650	0.0148
	650.5	0.0263		650.5	0.0167		650.5	0.0148
	651	0.0263		651	0.0161		651	0.0145
	651.5	0.0263		651.5	0.0167		651.5	0.0148
	652	0.0263		652	0.0167		652	0.0148
	652.5	0.0263		652.5	0.0161		652.5	0.0145
	653	0.0263		653	0.0161		653	0.0145
	653.5	0.0263		653.5	0.0161		653.5	0.0145
	654	0.0263		654	0.0161		654	0.0145
	654.5	0.0263		654.5	0.0161		654.5	0.0145
	655	0.0263		655	0.0161		655	0.0145
	655.5	0.0263		655.5	0.0161		655.5	0.0145
	656	0.0263		656	0.0161		656	0.0145
	656.5	0.0263		656.5	0.0161		656.5	0.0145
	657	0.0263		657	0.0161		657	0.0145
	657.5	0.0263		657.5	0.0161		657.5	0.0145
	658	0.026		658	0.0161		658	0.0145
	658.5	0.0263		658.5	0.0161		658.5	0.0145
	659	0.026		659	0.0161		659	0.0145
	659.5	0.0263		659.5	0.0161		659.5	0.0145
	660	0.0263		660	0.0161		660	0.0145
	660.5	0.0263		660.5	0.0161		660.5	0.0145
	661	0.0263		661	0.0161		661	0.0145
	661.5	0.0263		661.5	0.0158		661.5	0.0145
	662	0.0263		662	0.0161		662	0.0145
	662.5	0.0263		662.5	0.0158		662.5	0.0145
	663	0.0263		663	0.0161		663	0.0145
	663.5	0.0263		663.5	0.0161		663.5	0.0145
	664	0.0263		664	0.0158		664	0.0145
	664.5	0.0263		664.5	0.0158		664.5	0.0145
	665	0.0263		665	0.0158		665	0.0145
	665.5	0.026		665.5	0.0158		665.5	0.0145
	666	0.0263		666	0.0158		666	0.0145
	666.5	0.026		666.5	0.0158		666.5	0.0145
	667	0.026		667	0.0158		667	0.0145
	667.5	0.026		667.5	0.0158		667.5	0.0145
	668	0.026		668	0.0158		668	0.0145
	668.5	0.026		668.5	0.0158		668.5	0.0145
	669	0.026		669	0.0158		669	0.0145
	669.5	0.026		669.5	0.0158		669.5	0.0145
	670	0.026		670	0.0158		670	0.0145
	670.5	0.026		670.5	0.0158		670.5	0.0145
	671	0.026		671	0.0158		671	0.0145
	671.5	0.026		671.5	0.0158		671.5	0.0145
	672	0.026		672	0.0158		672	0.0145
	672.5	0.026		672.5	0.0158		672.5	0.0145
	673	0.026		673	0.0158		673	0.0145
	673.5	0.026		673.5	0.0158		673.5	0.0145
	674	0.026		674	0.0158		674	0.0145
	674.5	0.026		674.5	0.0158		674.5	0.0145
	675	0.026		675	0.0158		675	0.0145
	675.5	0.026		675.5	0.0158		675.5	0.0145
	676	0.026		676	0.0158		676	0.0145
	676.5	0.026		676.5	0.0158		676.5	0.0145
	677	0.026		677	0.0158		677	0.0145
	677.5	0.026		677.5	0.0158		677.5	0.0142
	678	0.026		678	0.0158		678	0.0145
	678.5	0.026		678.5	0.0158		678.5	0.0142
	679	0.026		679	0.0155		679	0.0142
	679.5	0.026		679.5	0.0158		679.5	0.0142
	680	0.026		680	0.0158		680	0.0142
	680.5	0.0257		680.5	0.0158		680.5	0.0142
	681	0.026		681	0.0158		681	0.0142
	681.5	0.026		681.5	0.0158		681.5	0.0142
	682	0.026		682	0.0155		682	0.0142
	682.5	0.0257		682.5	0.0158		682.5	0.0142
	683	0.0257		683	0.0155		683	0.0142
	683.5	0.026		683.5	0.0155		683.5	0.0142
	684	0.026		684	0.0155		684	0.0142
	684.5	0.0257		684.5	0.0155		684.5	0.0142
	685	0.0257		685	0.0155		685	0.0142
	685.5	0.0257		685.5	0.0155		685.5	0.0142
	686	0.0257		686	0.0155		686	0.0142
	686.5	0.026		686.5	0.0155		686.5	0.0142
	687	0.0257		687	0.0155		687	0.0142
	687.5	0.0257		687.5	0.0155		687.5	0.0142
	688	0.0257		688	0.0155		688	0.0142
	688.5	0.0257		688.5	0.0155		688.5	0.0142
	689	0.0257		689	0.0155		689	0.0142
	689.5	0.0257		689.5	0.0155		689.5	0.0142
	690	0.0257		690	0.0155		690	0.0142
	690.5	0.0257		690.5	0.0155		690.5	0.0142
	691	0.0257		691	0.0155		691	0.0142
	691.5	0.0257		691.5	0.0155		691.5	0.0142
	692	0.0257		692	0.0155		692	0.0142
	692.5	0.0257		692.5	0.0155		692.5	0.0142
	693	0.0257		693	0.0155		693	0.0142
	693.5	0.0257		693.5	0.0155		693.5	0.0142
	694	0.0257		694	0.0155		694	0.0142
	694.5	0.0257		694.5	0.0151		694.5	0.0142
	695	0.0257		695	0.0151		695	0.0142
	695.5	0.0257		695.5	0.0155		695.5	0.0142
	696	0.0254		696	0.0151		696	0.0142
	696.5	0.0254		696.5	0.0151		696.5	0.0142
	697	0.0254		697	0.0151		697	0.0142
	697.5	0.0257		697.5	0.0151		697.5	0.0142
	698	0.0254		698	0.0151		698	0.0142
	698.5	0.0257		698.5	0.0151		698.5	0.0142
	699	0.0254		699	0.0151		699	0.0142
	699.5	0.0254		699.5	0.0151		699.5	0.0142
	700	0.0254		700	0.0151		700	0.0142
	700.5	0.0254		700.5	0.0151		700.5	0.0142
	701	0.0254		701	0.0151		701	0.0142
	701.5	0.0254		701.5	0.0151		701.5	0.0142
	702	0.0254		702	0.0151		702	0.0142
	702.5	0.0254		702.5	0.0151		702.5	0.0142
	703	0.0254		703	0.0151		703	0.0142
	703.5	0.0254		703.5	0.0151		703.5	0.0142
	704	0.0254		704	0.0151		704	0.0139
	704.5	0.0254		704.5	0.0151		704.5	0.0142
	705	0.0254		705	0.0151		705	0.0139
	705.5	0.0254		705.5	0.0151		705.5	0.0142
	706	0.0254		706	0.0151		706	0.0142
	706.5	0.0254		706.5	0.0151		706.5	0.0142
	707	0.0254		707	0.0151		707	0.0142
	707.5	0.0254		707.5	0.0151		707.5	0.0139
	708	0.0254		708	0.0151		708	0.0139
	708.5	0.0254		708.5	0.0151		708.5	0.0142
	709	0.0254		709	0.0151		709	0.0142
	709.5	0.0254		709.5	0.0151		709.5	0.0142
	710	0.0254		710	0.0151		710	0.0139
	710.5	0.0254		710.5	0.0148		710.5	0.0139
	711	0.0254		711	0.0148		711	0.0139
	711.5	0.0254		711.5	0.0148		711.5	0.0139
	712	0.0248		712	0.0151		712	0.0139
	712.5	0.0248		712.5	0.0151		712.5	0.0139
	713	0.0248		713	0.0148		713	0.0139
	713.5	0.0248		713.5	0.0148		713.5	0.0142
	714	0.0248		714	0.0148		714	0.0139
	714.5	0.0248		714.5	0.0148		714.5	0.0139
	715	0.0248		715	0.0148		715	0.0139
	715.5	0.0248		715.5	0.0148		715.5	0.0139
	716	0.0248		716	0.0148		716	0.0139
	716.5	0.0248		716.5	0.0148		716.5	0.0139
	717	0.0248		717	0.0148		717	0.0139
	717.5	0.0248		717.5	0.0148		717.5	0.0139
	718	0.0248		718	0.0148		718	0.0139
	718.5	0.0248		718.5	0.0148		718.5	0.0139
	719	0.0248		719	0.0148		719	0.0139
	719.5	0.0248		719.5	0.0148		719.5	0.0139
	720	0.0248		720	0.0148		720	0.0139
	720.5	0.0248		720.5	0.0148		720.5	0.0139
	721	0.0248		721	0.0148		721	0.0139
	721.5	0.0244		721.5	0.0148		721.5	0.0139
	722	0.0244		722	0.0148		722	0.0139
	722.5	0.0244		722.5	0.0148		722.5	0.0139
	723	0.0244		723	0.0148		723	0.0139
	723.5	0.0244		723.5	0.0148		723.5	0.0139
	724	0.0244		724	0.0148		724	0.0139
	724.5	0.0244		724.5	0.0148		724.5	0.0139
	725	0.0244		725	0.0148		725	0.0139
	725.5	0.0244		725.5	0.0148		725.5	0.0139
	726	0.0244		726	0.0148		726	0.0139
	726.5	0.0244		726.5	0.0148		726.5	0.0139
	727	0.0244		727	0.0148		727	0.0139
	727.5	0.0244		727.5	0.0148		727.5	0.0139
	728	0.0244		728	0.0148		728	0.0139
	728.5	0.0244		728.5	0.0148		728.5	0.0139
	729	0.0244		729	0.0148		729	0.0139
	729.5	0.0244		729.5	0.0148		729.5	0.0139
	730	0.0244		730	0.0148		730	0.0139
	730.5	0.0244		730.5	0.0148		730.5	0.0139
	731	0.0244		731	0.0148		731	0.0139
	731.5	0.0244		731.5	0.0148		731.5	0.0139
	732	0.0244		732	0.0148		732	0.0139
	732.5	0.0244		732.5	0.0145		732.5	0.0139
	733	0.0244		733	0.0145		733	0.0139
	733.5	0.0244		733.5	0.0145		733.5	0.0139
	734	0.0244		734	0.0148		734	0.0139
	734.5	0.0244		734.5	0.0145		734.5	0.0139
	735	0.0244		735	0.0145		735	0.0136
	735.5	0.0244		735.5	0.0145		735.5	0.0139
	736	0.0244		736	0.0145		736	0.0139
	736.5	0.0241		736.5	0.0145		736.5	0.0139
	737	0.0241		737	0.0145		737	0.0139
	737.5	0.0241		737.5	0.0145		737.5	0.0139
	738	0.0241		738	0.0145		738	0.0139
	738.5	0.0241		738.5	0.0145		738.5	0.0139
	739	0.0241		739	0.0145		739	0.0139
	739.5	0.0241		739.5	0.0145		739.5	0.0136
	740	0.0241		740	0.0145		740	0.0136
	740.5	0.0241		740.5	0.0145		740.5	0.0136
	741	0.0241		741	0.0145		741	0.0139
	741.5	0.0241		741.5	0.0145		741.5	0.0136
	742	0.0241		742	0.0145		742	0.0139
	742.5	0.0241		742.5	0.0145		742.5	0.0136
	743	0.0241		743	0.0145		743	0.0136
	743.5	0.0241		743.5	0.0145		743.5	0.0136
	744	0.0241		744	0.0145		744	0.0136
	744.5	0.0241		744.5	0.0145		744.5	0.0136
	745	0.0241		745	0.0145		745	0.0139
	745.5	0.0241		745.5	0.0145		745.5	0.0136
	746	0.0241		746	0.0145		746	0.0136
	746.5	0.0238		746.5	0.0145		746.5	0.0139
	747	0.0241		747	0.0145		747	0.0136
	747.5	0.0241		747.5	0.0145		747.5	0.0136
	748	0.0241		748	0.0145		748	0.0136
	748.5	0.0238		748.5	0.0145		748.5	0.0136
	749	0.0238		749	0.0145		749	0.0136
	749.5	0.0241		749.5	0.0145		749.5	0.0136
	750	0.0238		750	0.0145		750	0.0136
	750.5	0.0238		750.5	0.0145		750.5	0.0136
	751	0.0238		751	0.0145		751	0.0136
	751.5	0.0238		751.5	0.0145		751.5	0.0136
	752	0.0238		752	0.0145		752	0.0136
	752.5	0.0238		752.5	0.0145		752.5	0.0136
	753	0.0238		753	0.0145		753	0.0136
	753.5	0.0238		753.5	0.0142		753.5	0.0136
	754	0.0238		754	0.0145		754	0.0136
	754.5	0.0238		754.5	0.0142		754.5	0.0136
	755	0.0238		755	0.0145		755	0.0136
	755.5	0.0238		755.5	0.0142		755.5	0.0136
	756	0.0238		756	0.0142		756	0.0136
	756.5	0.0238		756.5	0.0142		756.5	0.0136
	757	0.0238		757	0.0142		757	0.0136
	757.5	0.0238		757.5	0.0142		757.5	0.0136
	758	0.0238		758	0.0142		758	0.0136
	758.5	0.0238		758.5	0.0142		758.5	0.0136
	759	0.0238		759	0.0142		759	0.0136
	759.5	0.0238		759.5	0.0142		759.5	0.0136
	760	0.0235		760	0.0142		760	0.0136
	760.5	0.0235		760.5	0.0142		760.5	0.0136
	761	0.0235		761	0.0142		761	0.0136
	761.5	0.0235		761.5	0.0142		761.5	0.0136
	762	0.0235		762	0.0142		762	0.0136
	762.5	0.0235		762.5	0.0142		762.5	0.0136
	763	0.0235		763	0.0142		763	0.0136
	763.5	0.0235		763.5	0.0142		763.5	0.0136
	764	0.0235		764	0.0142		764	0.0136
	764.5	0.0235		764.5	0.0142		764.5	0.0136
	765	0.0235		765	0.0142		765	0.0136
	765.5	0.0235		765.5	0.0142		765.5	0.0133
	766	0.0235		766	0.0142		766	0.0136
	766.5	0.0235		766.5	0.0142		766.5	0.0136
	767	0.0235		767	0.0142		767	0.0136
	767.5	0.0232		767.5	0.0142		767.5	0.0136
	768	0.0235		768	0.0142		768	0.0136
	768.5	0.0232		768.5	0.0142		768.5	0.0133
	769	0.0232		769	0.0142		769	0.0136
	769.5	0.0232		769.5	0.0142		769.5	0.0136
	770	0.0232		770	0.0142		770	0.0133
	770.5	0.0232		770.5	0.0142		770.5	0.0136
	771	0.0232		771	0.0142		771	0.0136
	771.5	0.0232		771.5	0.0142		771.5	0.0133
	772	0.0232		772	0.0142		772	0.0133
	772.5	0.0232		772.5	0.0142		772.5	0.0133
	773	0.0232		773	0.0142		773	0.0136
	773.5	0.0232		773.5	0.0142		773.5	0.0133
	774	0.0232		774	0.0142		774	0.0133
	774.5	0.0232		774.5	0.0142		774.5	0.0136
	775	0.0232		775	0.0142		775	0.0133
	775.5	0.0232		775.5	0.0139		775.5	0.0136
	776	0.0232		776	0.0142		776	0.0136
	776.5	0.0232		776.5	0.0142		776.5	0.0133
	777	0.0229		777	0.0142		777	0.0133
	777.5	0.0229		777.5	0.0139		777.5	0.0133
	778	0.0232		778	0.0142		778	0.0133
	778.5	0.0232		778.5	0.0139		778.5	0.0136
	779	0.0229		779	0.0142		779	0.0133
	779.5	0.0229		779.5	0.0139		779.5	0.0133
	780	0.0229		780	0.0139		780	0.0133
	780.5	0.0229		780.5	0.0139		780.5	0.0133
	781	0.0229		781	0.0139		781	0.0133
	781.5	0.0229		781.5	0.0142		781.5	0.0133
	782	0.0229		782	0.0139		782	0.0133
	782.5	0.0229		782.5	0.0139		782.5	0.0133
	783	0.0229		783	0.0139		783	0.0133
	783.5	0.0229		783.5	0.0139		783.5	0.0133
	784	0.0229		784	0.0139		784	0.0133
	784.5	0.0226		784.5	0.0139		784.5	0.0133
	785	0.0229		785	0.0139		785	0.0133
	785.5	0.0226		785.5	0.0139		785.5	0.0133
	786	0.0226		786	0.0139		786	0.0133
	786.5	0.0226		786.5	0.0139		786.5	0.0133
	787	0.0226		787	0.0139		787	0.0133
	787.5	0.0229		787.5	0.0139		787.5	0.0133
	788	0.0226		788	0.0139		788	0.0133
	788.5	0.0226		788.5	0.0139		788.5	0.0133
	789	0.0226		789	0.0139		789	0.0133
	789.5	0.0226		789.5	0.0139		789.5	0.0133
	790	0.0226		790	0.0139		790	0.0133
	790.5	0.0226		790.5	0.0139		790.5	0.0133
	791	0.0226		791	0.0139		791	0.0133
	791.5	0.0226		791.5	0.0139		791.5	0.0133
	792	0.0226		792	0.0139		792	0.0133
	792.5	0.0226		792.5	0.0139		792.5	0.0133
	793	0.0226		793	0.0139		793	0.0133
	793.5	0.0226		793.5	0.0139		793.5	0.0133
	794	0.0223		794	0.0139		794	0.0133
	794.5	0.0226		794.5	0.0139		794.5	0.0133
	795	0.0223		795	0.0139		795	0.0133
	795.5	0.0226		795.5	0.0139		795.5	0.0133
	796	0.0226		796	0.0139		796	0.0133
	796.5	0.0226		796.5	0.0139		796.5	0.0133
	797	0.0223		797	0.0139		797	0.0133
	797.5	0.0223		797.5	0.0139		797.5	0.0133
	798	0.0223		798	0.0139		798	0.0133
	798.5	0.0223		798.5	0.0139		798.5	0.0133
	799	0.0223		799	0.0139		799	0.0133
	799.5	0.0223		799.5	0.0139		799.5	0.0133
	800	0.0223		800	0.0139		800	0.0133
	800.5	0.0223		800.5	0.0136		800.5	0.0133
	801	0.0223		801	0.0136		801	0.0133
	801.5	0.0223		801.5	0.0136		801.5	0.0133
	802	0.0223		802	0.0136		802	0.0133
	802.5	0.0223		802.5	0.0139		802.5	0.0133
	803	0.022		803	0.0136		803	0.0133
	803.5	0.0223		803.5	0.0136		803.5	0.0133
	804	0.022		804	0.0136		804	0.0133
	804.5	0.0223		804.5	0.0136		804.5	0.0133
	805	0.022		805	0.0139		805	0.0127
	805.5	0.022		805.5	0.0136		805.5	0.0133
	806	0.022		806	0.0136		806	0.0133
	806.5	0.022		806.5	0.0136		806.5	0.0133
	807	0.022		807	0.0136		807	0.0133
	807.5	0.022		807.5	0.0136		807.5	0.0133
	808	0.022		808	0.0136		808	0.0133
	808.5	0.022		808.5	0.0136		808.5	0.0133
	809	0.022		809	0.0136		809	0.0133
	809.5	0.022		809.5	0.0136		809.5	0.0133
	810	0.022		810	0.0136		810	0.0127
	810.5	0.022		810.5	0.0136		810.5	0.0127
	811	0.022		811	0.0136		811	0.0133
	811.5	0.022		811.5	0.0136		811.5	0.0127
	812	0.022		812	0.0136		812	0.0133
	812.5	0.0217		812.5	0.0136		812.5	0.0127
	813	0.0217		813	0.0136		813	0.0127
	813.5	0.0217		813.5	0.0136		813.5	0.0133
	814	0.0217		814	0.0136		814	0.0127
	814.5	0.0217		814.5	0.0136		814.5	0.0133
	815	0.0217		815	0.0136		815	0.0127
	815.5	0.0217		815.5	0.0136		815.5	0.0127
	816	0.0217		816	0.0136		816	0.0127
	816.5	0.0217		816.5	0.0136		816.5	0.0127
	817	0.0217		817	0.0136		817	0.0127
	817.5	0.0217		817.5	0.0136		817.5	0.0127
	818	0.0217		818	0.0136		818	0.0127
	818.5	0.0217		818.5	0.0136		818.5	0.0127
	819	0.0213		819	0.0136		819	0.0127
	819.5	0.0213		819.5	0.0136		819.5	0.0133
	820	0.0213		820	0.0136		820	0.0127
	820.5	0.0213		820.5	0.0136		820.5	0.0127
	821	0.0213		821	0.0136		821	0.0127
	821.5	0.0213		821.5	0.0133		821.5	0.0127
	822	0.0213		822	0.0136		822	0.0127
	822.5	0.0213		822.5	0.0133		822.5	0.0127
	823	0.0213		823	0.0136		823	0.0127
	823.5	0.0213		823.5	0.0133		823.5	0.0127
	824	0.0213		824	0.0136		824	0.0133
	824.5	0.0213		824.5	0.0133		824.5	0.0127
	825	0.0213		825	0.0133		825	0.0127
	825.5	0.0213		825.5	0.0133		825.5	0.0127
	826	0.0213		826	0.0133		826	0.0127
	826.5	0.0213		826.5	0.0133		826.5	0.0127
	827	0.0213		827	0.0133		827	0.0127
	827.5	0.021		827.5	0.0133		827.5	0.0127
	828	0.0213		828	0.0133		828	0.0127
	828.5	0.021		828.5	0.0133		828.5	0.0127
	829	0.021		829	0.0133		829	0.0127
	829.5	0.021		829.5	0.0133		829.5	0.0127
	830	0.021		830	0.0136		830	0.0127
	830.5	0.021		830.5	0.0133		830.5	0.0127
	831	0.021		831	0.0133		831	0.0127
	831.5	0.021		831.5	0.0133		831.5	0.0127
	832	0.021		832	0.0133		832	0.0127
	832.5	0.021		832.5	0.0133		832.5	0.0127
	833	0.021		833	0.0133		833	0.0127
	833.5	0.0204		833.5	0.0133		833.5	0.0127
	834	0.021		834	0.0133		834	0.0127
	834.5	0.021		834.5	0.0133		834.5	0.0127
	835	0.0204		835	0.0133		835	0.0127
	835.5	0.021		835.5	0.0133		835.5	0.0127
	836	0.021		836	0.0133		836	0.0127
	836.5	0.0204		836.5	0.0133		836.5	0.0127
	837	0.0204		837	0.0133		837	0.0127
	837.5	0.0204		837.5	0.0133		837.5	0.0127
	838	0.0204		838	0.0133		838	0.0127
	838.5	0.0204		838.5	0.0133		838.5	0.0127
	839	0.0204		839	0.0133		839	0.0127
	839.5	0.0204		839.5	0.0133		839.5	0.0127
	840	0.0204		840	0.0133		840	0.0127
	840.5	0.0204		840.5	0.0133		840.5	0.0127
	841	0.0204		841	0.0133		841	0.0127
	841.5	0.0204		841.5	0.0133		841.5	0.0127
	842	0.0201		842	0.0133		842	0.0127
	842.5	0.0204		842.5	0.0133		842.5	0.0127
	843	0.0201		843	0.0133		843	0.0127
	843.5	0.0201		843.5	0.0133		843.5	0.0127
	844	0.0201		844	0.0133		844	0.0127
	844.5	0.0201		844.5	0.0133		844.5	0.0127
	845	0.0201		845	0.0133		845	0.0127
	845.5	0.0201		845.5	0.0133		845.5	0.0127
	846	0.0201		846	0.0133		846	0.0127
	846.5	0.0201		846.5	0.0133		846.5	0.0127
	847	0.0201		847	0.0133		847	0.0127
	847.5	0.0201		847.5	0.0133		847.5	0.0127
	848	0.0201		848	0.0133		848	0.0127
	848.5	0.0201		848.5	0.013		848.5	0.0127
	849	0.0201		849	0.013		849	0.0127
	849.5	0.0201		849.5	0.013		849.5	0.0127
	850	0.0201		850	0.013		850	0.0127
	850.5	0.0198		850.5	0.0133		850.5	0.0127
	851	0.0201		851	0.013		851	0.0127
	851.5	0.0198		851.5	0.0133		851.5	0.0127
	852	0.0198		852	0.0133		852	0.0127
	852.5	0.0198		852.5	0.0133		852.5	0.0127
	853	0.0198		853	0.0133		853	0.0127
	853.5	0.0198		853.5	0.013		853.5	0.0124
	854	0.0198		854	0.013		854	0.0124
	854.5	0.0198		854.5	0.013		854.5	0.0124
	855	0.0198		855	0.013		855	0.0124
	855.5	0.0198		855.5	0.013		855.5	0.0127
	856	0.0198		856	0.013		856	0.0127
	856.5	0.0198		856.5	0.013		856.5	0.0127
	857	0.0198		857	0.013		857	0.0127
	857.5	0.0198		857.5	0.013		857.5	0.0124
	858	0.0198		858	0.013		858	0.0124
	858.5	0.0198		858.5	0.013		858.5	0.0124
	859	0.0198		859	0.013		859	0.0124
	859.5	0.0198		859.5	0.013		859.5	0.0127
	860	0.0195		860	0.013		860	0.0124
	860.5	0.0198		860.5	0.013		860.5	0.0124
	861	0.0198		861	0.013		861	0.0124
	861.5	0.0195		861.5	0.013		861.5	0.0124
	862	0.0198		862	0.013		862	0.0124
	862.5	0.0195		862.5	0.013		862.5	0.0124
	863	0.0195		863	0.013		863	0.0124
	863.5	0.0198		863.5	0.013		863.5	0.0124
	864	0.0195		864	0.013		864	0.0124
	864.5	0.0195		864.5	0.013		864.5	0.0124
	865	0.0195		865	0.013		865	0.0124
	865.5	0.0195		865.5	0.013		865.5	0.0124
	866	0.0195		866	0.013		866	0.0124
	866.5	0.0195		866.5	0.013		866.5	0.0124
	867	0.0195		867	0.013		867	0.0124
	867.5	0.0195		867.5	0.013		867.5	0.0124
	868	0.0195		868	0.013		868	0.0124
	868.5	0.0195		868.5	0.013		868.5	0.0124
	869	0.0195		869	0.013		869	0.0124
	869.5	0.0195		869.5	0.013		869.5	0.0124
	870	0.0195		870	0.013		870	0.0124
	870.5	0.0195		870.5	0.013		870.5	0.0124
	871	0.0195		871	0.013		871	0.0124
	871.5	0.0195		871.5	0.013		871.5	0.0124
	872	0.0192		872	0.013		872	0.0124
	872.5	0.0195		872.5	0.013		872.5	0.0124
	873	0.0192		873	0.013		873	0.0124
	873.5	0.0195		873.5	0.013		873.5	0.0124
	874	0.0195		874	0.013		874	0.0124
	874.5	0.0192		874.5	0.013		874.5	0.0124
	875	0.0192		875	0.013		875	0.0124
	875.5	0.0192		875.5	0.013		875.5	0.0124
	876	0.0192		876	0.013		876	0.0124
	876.5	0.0192		876.5	0.013		876.5	0.0124
	877	0.0192		877	0.013		877	0.0124
	877.5	0.0192		877.5	0.013		877.5	0.0124
	878	0.0192		878	0.013		878	0.0124
	878.5	0.0192		878.5	0.013		878.5	0.0124
	879	0.0192		879	0.013		879	0.0124
	879.5	0.0192		879.5	0.0127		879.5	0.0124
	880	0.0192		880	0.013		880	0.0124
	880.5	0.0192		880.5	0.013		880.5	0.0124
	881	0.0192		881	0.0127		881	0.0124
	881.5	0.0192		881.5	0.013		881.5	0.0124
	882	0.0192		882	0.0127		882	0.0124
	882.5	0.0192		882.5	0.013		882.5	0.0124
	883	0.0192		883	0.0127		883	0.0124
	883.5	0.0192		883.5	0.013		883.5	0.0124
	884	0.0189		884	0.0127		884	0.0124
	884.5	0.0189		884.5	0.0127		884.5	0.0124
	885	0.0189		885	0.0127		885	0.0124
	885.5	0.0192		885.5	0.013		885.5	0.0124
	886	0.0189		886	0.013		886	0.0124
	886.5	0.0189		886.5	0.0127		886.5	0.0124
	887	0.0189		887	0.0127		887	0.0124
	887.5	0.0189		887.5	0.0127		887.5	0.0124
	888	0.0189		888	0.0127		888	0.0124
	888.5	0.0189		888.5	0.0127		888.5	0.0124
	889	0.0189		889	0.0127		889	0.0124
	889.5	0.0189		889.5	0.0127		889.5	0.0124
	890	0.0189		890	0.0127		890	0.0124
	890.5	0.0189		890.5	0.0127		890.5	0.0124
	891	0.0189		891	0.0127		891	0.0124
	891.5	0.0189		891.5	0.0127		891.5	0.0124
	892	0.0189		892	0.0127		892	0.0124
	892.5	0.0189		892.5	0.0127		892.5	0.0124
	893	0.0189		893	0.0127		893	0.012
	893.5	0.0189		893.5	0.0127		893.5	0.0124
	894	0.0189		894	0.0127		894	0.012
	894.5	0.0189		894.5	0.0127		894.5	0.012
	895	0.0189		895	0.0127		895	0.012
	895.5	0.0189		895.5	0.0127		895.5	0.0124
	896	0.0189		896	0.0127		896	0.0124
	896.5	0.0189		896.5	0.0127		896.5	0.012
	897	0.0189		897	0.0127		897	0.012
	897.5	0.0189		897.5	0.0127		897.5	0.012
	898	0.0186		898	0.0127		898	0.012
	898.5	0.0186		898.5	0.0127		898.5	0.012
	899	0.0186		899	0.0127		899	0.012
	899.5	0.0186		899.5	0.0127		899.5	0.0124
	900	0.0186		900	0.0127		900	0.0124
	900.5	0.0186		900.5	0.0127		900.5	0.0124
	901	0.0186		901	0.0127		901	0.0124
	901.5	0.0186		901.5	0.0127		901.5	0.012
	902	0.0186		902	0.0127		902	0.012
	902.5	0.0186		902.5	0.0127		902.5	0.012
	903	0.0186		903	0.0127		903	0.012
	903.5	0.0186		903.5	0.0127		903.5	0.0124
	904	0.0186		904	0.0127		904	0.012
	904.5	0.0186		904.5	0.0127		904.5	0.012
	905	0.0186		905	0.0127		905	0.012
	905.5	0.0186		905.5	0.0127		905.5	0.012
	906	0.0182		906	0.0127		906	0.012
	906.5	0.0186		906.5	0.0127		906.5	0.012
	907	0.0182		907	0.0127		907	0.012
	907.5	0.0186		907.5	0.0127		907.5	0.012
	908	0.0182		908	0.0127		908	0.012
	908.5	0.0186		908.5	0.0127		908.5	0.012
	909	0.0182		909	0.0127		909	0.012
	909.5	0.0182		909.5	0.0127		909.5	0.012
	910	0.0182		910	0.0124		910	0.012
	910.5	0.0182		910.5	0.0127		910.5	0.012
	911	0.0182		911	0.0127		911	0.012
	911.5	0.0182		911.5	0.0127		911.5	0.012
	912	0.0182		912	0.0127		912	0.012
	912.5	0.0182		912.5	0.0127		912.5	0.012
	913	0.0182		913	0.0127		913	0.012
	913.5	0.0182		913.5	0.0127		913.5	0.012
	914	0.0182		914	0.0127		914	0.012
	914.5	0.0182		914.5	0.0124		914.5	0.012
	915	0.0182		915	0.0127		915	0.012
	915.5	0.0182		915.5	0.0124		915.5	0.012
	916	0.0182		916	0.0124		916	0.012
	916.5	0.0179		916.5	0.0124		916.5	0.012
	917	0.0182		917	0.0124		917	0.012
	917.5	0.0182		917.5	0.0127		917.5	0.012
	918	0.0182		918	0.0124		918	0.012
	918.5	0.0182		918.5	0.0124		918.5	0.012
	919	0.0182		919	0.0124		919	0.012
	919.5	0.0179		919.5	0.0124		919.5	0.012
	920	0.0179		920	0.0124		920	0.012
	920.5	0.0179		920.5	0.0124		920.5	0.012
	921	0.0179		921	0.0124		921	0.012
	921.5	0.0179		921.5	0.0124		921.5	0.012
	922	0.0179		922	0.0124		922	0.012
	922.5	0.0179		922.5	0.0124		922.5	0.012
	923	0.0179		923	0.0124		923	0.012
	923.5	0.0179		923.5	0.0124		923.5	0.012
	924	0.0179		924	0.0124		924	0.012
	924.5	0.0179		924.5	0.0124		924.5	0.012
	925	0.0179		925	0.0124		925	0.012
	925.5	0.0179		925.5	0.0124		925.5	0.012
	926	0.0179		926	0.0124		926	0.012
	926.5	0.0179		926.5	0.0124		926.5	0.012
	927	0.0179		927	0.0124		927	0.012
	927.5	0.0179		927.5	0.0124		927.5	0.012
	928	0.0179		928	0.0124		928	0.012
	928.5	0.0179		928.5	0.0124		928.5	0.012
	929	0.0179		929	0.0124		929	0.012
	929.5	0.0179		929.5	0.0124		929.5	0.012
	930	0.0179		930	0.0124		930	0.012
	930.5	0.0179		930.5	0.0124		930.5	0.012
	931	0.0176		931	0.0124		931	0.012
	931.5	0.0176		931.5	0.0124		931.5	0.012
	932	0.0176		932	0.0124		932	0.012
	932.5	0.0179		932.5	0.0124		932.5	0.012
	933	0.0176		933	0.0124		933	0.0117
	933.5	0.0176		933.5	0.0124		933.5	0.012
	934	0.0176		934	0.0124		934	0.012
	934.5	0.0176		934.5	0.0124		934.5	0.012
	935	0.0176		935	0.0124		935	0.012
	935.5	0.0176		935.5	0.0124		935.5	0.012
	936	0.0176		936	0.0124		936	0.012
	936.5	0.0176		936.5	0.0124		936.5	0.012
	937	0.0176		937	0.0124		937	0.012
	937.5	0.0176		937.5	0.0124		937.5	0.0117
	938	0.0176		938	0.0124		938	0.0117
	938.5	0.0176		938.5	0.0124		938.5	0.0117
	939	0.0176		939	0.0124		939	0.0117
	939.5	0.0176		939.5	0.0124		939.5	0.0117
	940	0.0173		940	0.0124		940	0.0117
	940.5	0.0176		940.5	0.0124		940.5	0.012
	941	0.0173		941	0.0124		941	0.012
	941.5	0.0173		941.5	0.0124		941.5	0.012
	942	0.0173		942	0.0124		942	0.0117
	942.5	0.0173		942.5	0.0124		942.5	0.0117
	943	0.0173		943	0.0124		943	0.0117
	943.5	0.0173		943.5	0.0124		943.5	0.012
	944	0.0173		944	0.0124		944	0.0117
	944.5	0.0173		944.5	0.0124		944.5	0.012
	945	0.0173		945	0.0124		945	0.0117
	945.5	0.0173		945.5	0.0124		945.5	0.0117
	946	0.0173		946	0.0124		946	0.012
	946.5	0.0173		946.5	0.0124		946.5	0.012
	947	0.0173		947	0.0124		947	0.0117
	947.5	0.0173		947.5	0.0124		947.5	0.012
	948	0.0173		948	0.0117		948	0.0117
	948.5	0.0173		948.5	0.0117		948.5	0.0117
	949	0.0173		949	0.0124		949	0.0117
	949.5	0.0173		949.5	0.0117		949.5	0.0117
	950	0.0173		950	0.0124		950	0.0117
	950.5	0.0173		950.5	0.0117		950.5	0.0117
	951	0.0173		951	0.0124		951	0.0117
	951.5	0.0173		951.5	0.0124		951.5	0.0117
	952	0.0173		952	0.0117		952	0.0117
	952.5	0.0173		952.5	0.0117		952.5	0.0117
	953	0.0173		953	0.0117		953	0.0117
	953.5	0.017		953.5	0.0124		953.5	0.0117
	954	0.0173		954	0.0117		954	0.0117
	954.5	0.0173		954.5	0.0124		954.5	0.0117
	955	0.017		955	0.0124		955	0.0117
	955.5	0.017		955.5	0.0124		955.5	0.0117
	956	0.017		956	0.0117		956	0.0117
	956.5	0.017		956.5	0.0117		956.5	0.0117
	957	0.017		957	0.0124		957	0.0117
	957.5	0.017		957.5	0.0124		957.5	0.0117
	958	0.017		958	0.0117		958	0.0117
	958.5	0.017		958.5	0.0117		958.5	0.0117
	959	0.017		959	0.0124		959	0.0117
	959.5	0.017		959.5	0.0117		959.5	0.0117
	960	0.017		960	0.0117		960	0.0117
	960.5	0.017		960.5	0.0117		960.5	0.0117
	961	0.017		961	0.0117		961	0.0117
	961.5	0.017		961.5	0.0124		961.5	0.0117
	962	0.017		962	0.0117		962	0.0117
	962.5	0.017		962.5	0.0117		962.5	0.0117
	963	0.017		963	0.0117		963	0.0117
	963.5	0.017		963.5	0.0117		963.5	0.0117
	964	0.017		964	0.0117		964	0.0117
	964.5	0.017		964.5	0.0117		964.5	0.0117
	965	0.017		965	0.0117		965	0.0117
	965.5	0.017		965.5	0.0117		965.5	0.0117
	966	0.017		966	0.0117		966	0.0117
	966.5	0.017		966.5	0.0117		966.5	0.0117
	967	0.017		967	0.0117		967	0.0117
	967.5	0.0167		967.5	0.0117		967.5	0.0117
	968	0.0167		968	0.0117		968	0.0117
	968.5	0.017		968.5	0.0117		968.5	0.0117
	969	0.0167		969	0.0117		969	0.0117
	969.5	0.0167		969.5	0.0117		969.5	0.0117
	970	0.0167		970	0.0117		970	0.0117
	970.5	0.0167		970.5	0.0117		970.5	0.0117
	971	0.0167		971	0.0117		971	0.0117
	971.5	0.0167		971.5	0.0117		971.5	0.0117
	972	0.0167		972	0.0117		972	0.0117
	972.5	0.0167		972.5	0.0117		972.5	0.0117
	973	0.0167		973	0.0117		973	0.0117
	973.5	0.0167		973.5	0.0117		973.5	0.0117
	974	0.0167		974	0.0117		974	0.0117
	974.5	0.0167		974.5	0.0117		974.5	0.0117
	975	0.0167		975	0.0117		975	0.0117
	975.5	0.0167		975.5	0.0117		975.5	0.0117
	976	0.0167		976	0.0117		976	0.0117
	976.5	0.0167		976.5	0.0117		976.5	0.0117
	977	0.0164		977	0.0117		977	0.0117
	977.5	0.0167		977.5	0.0117		977.5	0.0117
	978	0.0167		978	0.0117		978	0.0117
	978.5	0.0167		978.5	0.0117		978.5	0.0117
	979	0.0167		979	0.0117		979	0.0117
	979.5	0.0167		979.5	0.0117		979.5	0.0117
	980	0.0164		980	0.0117		980	0.0117
	980.5	0.0164		980.5	0.0117		980.5	0.0114
	981	0.0164		981	0.0117		981	0.0117
	981.5	0.0167		981.5	0.0117		981.5	0.0117
	982	0.0164		982	0.0117		982	0.0117
	982.5	0.0164		982.5	0.0117		982.5	0.0114
	983	0.0164		983	0.0117		983	0.0114
	983.5	0.0167		983.5	0.0117		983.5	0.0117
	984	0.0164		984	0.0117		984	0.0117
	984.5	0.0164		984.5	0.0117		984.5	0.0114
	985	0.0164		985	0.0117		985	0.0117
	985.5	0.0164		985.5	0.0117		985.5	0.0117
	986	0.0164		986	0.0114		986	0.0114
	986.5	0.0164		986.5	0.0117		986.5	0.0117
	987	0.0164		987	0.0117		987	0.0114
	987.5	0.0164		987.5	0.0117		987.5	0.0114
	988	0.0164		988	0.0117		988	0.0114
	988.5	0.0164		988.5	0.0117		988.5	0.0114
	989	0.0164		989	0.0117		989	0.0114
	989.5	0.0164		989.5	0.0117		989.5	0.0114
	990	0.0164		990	0.0117		990	0.0114
	990.5	0.0164		990.5	0.0117		990.5	0.0114
	991	0.0164		991	0.0117		991	0.0117
	991.5	0.0164		991.5	0.0117		991.5	0.0114
	992	0.0164		992	0.0117		992	0.0114
	992.5	0.0158		992.5	0.0117		992.5	0.0114
	993	0.0164		993	0.0117		993	0.0114
	993.5	0.0164		993.5	0.0114		993.5	0.0114
	994	0.0164		994	0.0117		994	0.0114
	994.5	0.0158		994.5	0.0114		994.5	0.0114
	995	0.0164		995	0.0117		995	0.0114
	995.5	0.0158		995.5	0.0117		995.5	0.0114
	996	0.0158		996	0.0117		996	0.0114
	996.5	0.0158		996.5	0.0114		996.5	0.0114
	997	0.0158		997	0.0114		997	0.0114
	997.5	0.0158		997.5	0.0114		997.5	0.0114
	998	0.0158		998	0.0117		998	0.0114
	998.5	0.0158		998.5	0.0114		998.5	0.0114
[truncated: 882 more rows]

## Sheet: Figure 5
	Figure 5a							Figure 5b													Figure 5c							Figure 5d
	Voltage (V)	Current (mA)	Voltage (V)	Current (mA)	Voltage (V)	Current (mA)		Specific Capacity (mAh g-1)	Voltage (V)	Specific Capacity (mAh g-1)	Voltage (V)	Specific Capacity (mAh g-1)	Voltage (V)	Specific Capacity (mAh g-1)	Voltage (V)	Specific Capacity (mAh g-1)	Voltage (V)	Specific Capacity (mAh g-1)	Voltage (V)		Z' (ohm)	-Z'' (ohm)	Z' (ohm)	-Z'' (ohm)	Z' (ohm)	-Z'' (ohm)		CNTs@TiN-TiO2-5
	3.00201	0.18596	3.00217	0.0451	2.9982	0.02775		0	1.6415	0	2.7954	0	1.5807	0	2.8568	0	1.5163	0	2.9703		11.8964	-19.8486	6.0118	-18.9329	8.3068	-19.0343		Specific Capacity (mAh g-1)	Voltage (V)	Specific Capacity (mAh g-1)	Voltage (V)	Specific Capacity (mAh g-1)	Voltage (V)	Specific Capacity (mAh g-1)	Voltage (V)	Specific Capacity (mAh g-1)	Voltage (V)	Specific Capacity (mAh g-1)	Voltage (V)	Specific Capacity (mAh g-1)	Voltage (V)	Specific Capacity (mAh g-1)	Voltage (V)	Specific Capacity (mAh g-1)	Voltage (V)	Specific Capacity (mAh g-1)	Voltage (V)
	2.99957	0.16763	2.99973	0.04288	2.99576	0.02672		12.8999	2.215	13.6638	2.3428	5.56093	2.1437	5.75179	2.3986	0.58925	1.6127	0.61108	2.7762		20.6619	-11.9547	14.9321	-11.1706	20.797	-12.1929		0	1.5194	0	2.9417	0	1.5395	0	2.9141	0	1.5683	0	2.881	0	1.6449	0	2.8149	0	1.7792	0	2.7018
	2.99713	0.15217	2.99728	0.04153	2.99332	0.02556		25.7998	2.2426	27.3278	2.3434	11.1219	2.1986	11.5038	2.3781	1.19253	1.6722	1.23634	2.668		24.9411	-7.68246	19.3342	-6.7982	21.0243	-7.90962		1.57054	1.6632	1.62097	2.6457	3.99862	1.8049	4.0255	2.5089	8.13411	2.1261	8.19604	2.3406	21.7464	2.3378	21.7443	2.2634	42.761	2.3871	42.8269	2.1995
	2.99469	0.13917	2.99484	0.04013	2.99088	0.02469		38.6997	2.2467	40.9917	2.34	16.6829	2.2191	17.2557	2.3697	1.79614	1.7212	1.8616	2.5877		27.0441	-4.79389	21.6634	-3.97893	21.2174	-4.95433		3.16387	1.7711	3.26632	2.5232	7.9975	2.0492	8.0514	2.3815	16.2684	2.2736	16.3926	2.3239	43.4931	2.3493	43.4887	2.2541	85.5222	2.3806	85.654	2.1788
	2.99225	0.1275	2.9924	0.03862	2.98843	0.02372		51.5996	2.2442	54.6557	2.335	22.2439	2.2287	23.0075	2.3642	2.39975	1.7661	2.48686	2.5244		28.1963	-2.61849	23.0413	-1.94865	21.418	-2.84155		4.75773	1.8796	4.912	2.45	11.9964	2.2073	12.0773	2.3629	24.4026	2.3102	24.5892	2.3167	65.2398	2.3403	65.2343	2.246	128.283	2.3787	128.481	2.149
	2.98981	0.11808	2.98996	0.03774	2.98599	0.02297		64.4995	2.242	68.3196	2.3307	27.8047	2.2324	28.7594	2.3601	3.00319	1.8089	3.11213	2.4789		29.0086	-0.84724	24.1063	-0.44876	21.6252	-1.27587		6.35127	1.9921	6.55746	2.4076	15.9953	2.2588	16.1032	2.3552	32.5368	2.3173	32.7858	2.3115	86.9865	2.3322	86.9796	2.238	171.045	2.3812	171.308	2.0966
	2.98737	0.11013	2.98752	0.03636	2.98355	0.02226		77.3994	2.2402	81.9835	2.326	33.3657	2.2333	34.5113	2.3567	3.6068	1.8514	3.73739	2.4544		29.7058	0.68381	24.9732	0.76721	21.9425	-0.06615		7.94459	2.1016	8.20281	2.3905	19.9941	2.291	20.1291	2.3499	40.6711	2.3133	40.9824	2.3077	108.733	2.327	108.724	2.229	213.806	2.388	214.136	2.0346
	2.98492	0.10308	2.98508	0.03527	2.98111	0.02143		90.2993	2.2386	95.6475	2.3217	38.9268	2.2318	40.2632	2.3539	4.21025	1.8942	4.36265	2.4376		30.3726	2.03083	25.7752	1.68668	22.2783	0.95771		9.53813	2.1803	9.84805	2.3825	23.993	2.3099	24.155	2.3462	48.8053	2.3062	49.179	2.304	130.48	2.3239	130.469	2.2169	256.567	2.3967	256.963	1.9816
	2.98248	0.09709	2.98264	0.03411	2.97867	0.02091		103.199	2.238	109.311	2.317	44.4877	2.229	46.0152	2.3515	4.81377	1.9385	4.98792	2.4255		31.152	3.23988	26.5378	2.44692	22.7193	1.91162		11.1316	2.2216	11.4931	2.3772	27.9919	2.3192	28.1809	2.3431	56.9396	2.2981	57.3756	2.3009	152.227	2.3232	152.213	2.2008	299.328	2.4069	299.79	1.9273
	2.98004	0.09178	2.98019	0.03357	2.97623	0.0202		116.099	2.2374	122.975	2.3124	50.0487	2.2268	51.7671	2.3493	5.41738	1.9835	5.61318	2.4172		32.0512	4.3795	27.2947	3.06312	23.2471	2.89251		12.7249	2.2504	13.1385	2.3735	31.9908	2.3226	32.2068	2.3406	65.0738	2.2907	65.5721	2.2981	173.973	2.3239	173.958	2.1788	342.09	2.4187	342.617	1.9292
	2.9776	0.08758	2.97775	0.03236	2.97379	0.01979		128.999	2.2374	136.639	2.3074	55.6096	2.2243	57.519	2.3471	6.02125	2.029	6.23844	2.4107		33.0572	5.49796	28.151	3.57131	23.9351	3.97374		14.3186	2.2746	14.7831	2.3704	35.9897	2.3214	36.2327	2.3384	73.2081	2.2842	73.7687	2.295	195.72	2.3257	195.702	2.1453	384.851	2.4324	385.444	1.9379
	2.97516	0.08353	2.97531	0.03159	2.97134	0.01896		141.899	2.2377	150.303	2.3018	61.1707	2.2219	63.2708	2.3456	6.62511	2.0746	6.8637	2.4054		34.2332	6.69481	28.9522	4.08455	24.8414	5.19845		15.9129	2.2944	16.4282	2.3679	39.9885	2.318	40.2586	2.3366	81.3423	2.2786	81.9653	2.2922	217.467	2.3285	217.447	2.109	427.612	2.4466	428.271	1.9435
	2.97272	0.08013	2.97287	0.03054	2.9689	0.01842		154.799	2.238	163.967	2.2953	66.7317	2.2197	69.0226	2.3434	7.22889	2.1192	7.48897	2.4007		35.7057	7.94241	29.8763	4.60206	26.0394	6.59315		17.5069	2.3111	18.073	2.3657	43.9874	2.3127	44.2845	2.3347	89.4765	2.2736	90.1619	2.2894	239.213	2.3322	239.191	2.0851	470.373	2.4615	471.099	1.9444
	2.97028	0.0778	2.97043	0.03014	2.96646	0.01795		167.699	2.2386	177.631	2.2882	72.2926	2.2181	74.7746	2.3418	7.83234	2.1614	8.11423	2.3973		37.4392	9.17713	30.836	5.09232	27.4759	8.16201		19.1006	2.3251	19.7184	2.3639	47.9863	2.3068	48.3104	2.3332	97.6108	2.2702	98.3585	2.2867	260.96	2.3359	260.935	2.0619	513.135	2.4764	513.926	1.9401
	2.96783	0.07432	2.96799	0.0294	2.96402	0.01758		180.599	2.2395	191.295	2.2798	77.8535	2.2169	80.5265	2.3403	8.43612	2.2008	8.73949	2.3942		39.3668	10.4197	31.8767	5.60369	29.4808	9.9006		20.6938	2.3353	21.3631	2.3623	51.9852	2.3003	52.3363	2.3316	105.745	2.2674	106.555	2.2839	282.707	2.3406	282.68	2.0331	555.896	2.49	556.753	1.9301
	2.96539	0.07182	2.96555	0.02865	2.96158	0.01722		193.498	2.2405	204.959	2.2696	83.4145	2.216	86.2784	2.3387	9.03948	2.2367	9.36475	2.3918		41.5677	11.5979	32.981	6.14277	31.9916	11.7857		22.2871	2.3431	23.0077	2.3608	55.9841	2.2935	56.3622	2.3304	113.879	2.265	114.752	2.2811	304.453	2.3456	304.424	2.007	598.657	2.5009	599.58	1.9125
	2.96295	0.06968	2.9631	0.02804	2.95914	0.01654		206.398	2.2417	218.623	2.2563	88.9755	2.2154	92.0303	2.3375	9.64292	2.2684	9.99002	2.3896		44.1384	12.7309	34.1902	6.78383	35.1172	13.7477		23.8803	2.3487	24.653	2.3592	59.983	2.2867	60.3881	2.3288	122.014	2.2634	122.948	2.2774	326.2	2.3505	326.169	2.0024	641.418	2.5093	642.407	1.8843
	2.96051	0.06834	2.96066	0.02723	2.9567	0.01623		219.298	2.2429	232.287	2.2389	94.5365	2.2144	97.7822	2.3359	10.2465	2.2956	10.6153	2.3874		46.9693	13.782	35.603	7.44166	38.9544	15.6427		25.4739	2.3521	26.2981	2.358	63.9818	2.2805	64.414	2.3273	130.148	2.2622	131.145	2.2739	347.947	2.3561	347.913	2.007	684.18	2.5204	685.234	1.8424
	2.95807	0.06622	2.95822	0.02683	2.95425	0.01588		232.198	2.2445	245.951	2.2172	100.097	2.2138	103.534	2.3347	10.85	2.3192	11.2405	2.3859		50.0804	14.7122	37.2208	8.12232	43.5202	17.2104		27.0671	2.3542	27.9433	2.357	67.9807	2.2749	68.4399	2.3263	138.282	2.2612	139.341	2.2696	369.694	2.362	369.658	2.0117	726.941	2.5437	728.062	1.7776
	2.95563	0.06464	2.95578	0.02644	2.95181	0.01542		245.098	2.2464	259.615	2.1946	105.658	2.2135	109.286	2.3335	11.4537	2.339	11.8658	2.3843		53.4588	15.4604	39.0027	8.75791	48.6659	18.1455		28.6598	2.3552	29.5881	2.3561	71.9796	2.2696	72.4658	2.3251	146.416	2.2606	147.538	2.2653	391.44	2.3676	391.402	2.016	769.702	2.6181	770.889	1.6446
	2.95319	0.06326	2.95334	0.0258	2.94937	0.01496		257.998	2.2479	273.279	2.1719	111.219	2.2135	115.038	2.3319	12.0574	2.3564	12.4911	2.3831		57.08	15.9454	41.0461	9.26165	53.996	18.1799		30.253	2.3552	31.2328	2.3549	75.9785	2.2646	76.4917	2.3239	154.55	2.2606	155.735	2.2603	413.187	2.3738	413.146	2.0194	800.348	3.0016	799.869	1.4998
	2.95074	0.06238	2.9509	0.02529	2.94693	0.0146		270.898	2.2498	286.943	2.1512	116.78	2.2132	120.79	2.331	12.6609	2.3713	13.1163	2.3818		60.8669	16.0196	43.2247	9.572	59.0632	17.4066		31.8466	2.3542	32.8778	2.3539	79.9774	2.2609	80.5176	2.3226	162.685	2.2606	163.931	2.2547	434.934	2.38	434.891	2.0222	--	--	--	--
	2.9483	0.06171	2.94846	0.02494	2.94449	0.01443		283.798	2.2519	300.606	2.1313	122.341	2.2132	126.542	2.3294	13.2645	2.3843	13.7416	2.3806		64.5897	15.6259	45.4191	9.6626	63.4496	16.2579		33.4403	2.3524	34.5226	2.3533	83.9762	2.2572	84.5435	2.3217	170.819	2.2612	172.128	2.2479	456.68	2.3865	456.635	2.0244	--	--	--	--
	2.94586	0.06018	2.94601	0.02425	2.94205	0.01414		296.698	2.2541	314.27	2.1112	127.903	2.2132	132.294	2.3279	13.8683	2.3961	14.3669	2.3794		68.0239	14.7359	47.5375	9.60074	66.9376	14.8846		35.034	2.3505	36.168	2.3524	87.9751	2.2541	88.5694	2.3208	178.953	2.2619	180.324	2.2402	478.427	2.393	478.38	2.0259	--	--	--	--
	2.94342	0.05914	2.94357	0.02377	2.93961	0.01376		309.598	2.2566	327.934	2.0948	133.464	2.2135	138.046	2.3266	14.4721	2.406	14.9921	2.3784		71.3045	13.718	49.6877	9.27298	69.7733	14.0475		36.6271	2.348	37.8131	2.3511	91.974	2.2513	92.5953	2.3192	187.087	2.2628	188.521	2.2305	500.174	2.3992	500.125	2.0272	--	--	--	--
	2.94098	0.05851	2.94113	0.02315	2.93716	0.0136		322.498	2.2588	341.598	2.0876	139.025	2.2135	143.797	2.3254	15.076	2.415	15.6174	2.3775		73.9971	12.5212	51.6131	8.91739	72.2015	13.8783		38.2208	2.3449	39.4582	2.3505	95.9729	2.2488	96.6212	2.3183	195.222	2.2637	196.718	2.2178	521.92	2.4057	521.869	2.0275	--	--	--	--
	2.93854	0.05814	2.93869	0.02281	2.93472	0.0132		335.397	2.2615	355.262	2.0848	144.585	2.2138	149.549	2.3242	15.6799	2.4231	16.2426	2.3769		76.329	11.3688	53.3762	8.49811	74.4889	14.5286		39.8137	2.3418	41.1029	2.3499	99.9718	2.247	100.647	2.3173	203.356	2.265	204.914	2.2026	543.667	2.4122	543.614	2.0272	--	--	--	--
	2.9361	0.05665	2.93625	0.02238	2.93228	0.01305		348.297	2.2637	368.926	2.0836	150.146	2.2141	155.301	2.3226	16.2836	2.4299	16.8679	2.3759		78.275	10.3634	55.0947	8.15172	76.9153	16.086		41.4067	2.3381	42.7478	2.349	103.971	2.2454	104.673	2.3164	211.49	2.2662	213.111	2.1871	565.414	2.4187	565.358	2.0262	--	--	--	--
	2.93365	0.05612	2.93381	0.0223	2.92984	0.01269		361.197	2.2665	382.59	2.082	155.707	2.2144	161.053	2.3214	16.8871	2.4358	17.4932	2.3753		80.0154	9.53992	56.6458	7.73591	79.7981	18.6115		42.9997	2.3341	44.3927	2.3484	107.97	2.2439	108.699	2.3152	219.624	2.2681	221.307	2.1732	587.16	2.4252	587.102	2.0247	--	--	--	--
	2.93121	0.05539	2.93137	0.02142	2.9274	0.01243		374.097	2.2693	396.254	2.0814	161.268	2.2144	166.805	2.3195	17.4909	2.4404	18.1184	2.3744		81.5874	8.89093	58.1654	7.36016	83.4037	22.1717		44.5934	2.3297	46.0385	2.3477	111.968	2.2423	112.725	2.3142	227.759	2.2696	229.504	2.1608	608.907	2.4314	608.847	2.0219	--	--	--	--
	2.92877	0.05499	2.92892	0.02138	2.92496	0.01218		386.997	2.2718	409.918	2.0808	166.829	2.215	172.557	2.318	18.0946	2.4445	18.7437	2.3738		83.0833	8.41068	59.5579	6.96584	87.989	26.7284		46.1867	2.3251	47.6837	2.3471	115.967	2.2414	116.751	2.3133	235.893	2.2712	237.7	2.1496	630.654	2.4373	630.591	2.0172	--	--	--	--
	2.92633	0.05519	2.92648	0.02105	2.92252	0.01181		399.897	2.2743	423.582	2.0799	172.39	2.2157	178.309	2.3167	18.6982	2.4469	19.369	2.3732		84.5289	8.01753	60.9058	6.56992	93.9802	32.2963		47.78	2.3201	49.3282	2.3465	119.966	2.2405	120.777	2.3121	244.027	2.2724	245.897	2.1391	652.401	2.4432	652.336	2.0107	--	--	--	--
	2.92389	0.05415	2.92404	0.02058	2.92007	0.01191		412.797	2.2767	437.246	2.0796	177.951	2.216	184.061	2.3149	19.3025	2.4491	19.9942	2.3722		85.9122	7.74828	62.1557	6.15138	101.795	38.6891		49.3733	2.3155	50.9726	2.3459	123.965	2.2395	124.803	2.3111	252.161	2.2739	254.094	2.1285	674.147	2.4482	674.08	2.0017	--	--	--	--
	2.92145	0.05378	2.9216	0.01994	2.91763	0.01147		425.697	2.2798	450.91	2.0789	183.512	2.2163	189.813	2.313	19.9064	2.4519	20.6195	2.3716		87.2775	7.53751	63.2451	5.7758	111.775	45.5779		50.9661	2.3102	52.6178	2.3453	127.964	2.2389	128.828	2.3099	260.296	2.2758	262.29	2.1183	695.894	2.4519	695.824	1.9897	--	--	--	--
	2.91901	0.05359	2.91916	0.01984	2.91519	0.0112		438.597	2.2826	464.574	2.0783	189.073	2.2169	195.565	2.3108	20.5103	2.4538	21.2447	2.371		88.5703	7.42853	64.2673	5.47563	124.018	52.3609		52.5592	2.3053	54.2633	2.3446	131.963	2.2383	132.854	2.309	268.43	2.277	270.487	2.1081	717.641	2.4553	717.569	1.9735	--	--	--	--
	2.91656	0.0534	2.91672	0.01937	2.91275	0.01094		451.497	2.2857	478.238	2.078	194.634	2.2172	201.317	2.3087	21.1141	2.455	21.87	2.3707		89.8752	7.42056	65.1588	5.25255	138.419	58.4374		54.1528	2.3	55.9085	2.3437	135.962	2.238	136.88	2.308	276.564	2.2786	278.683	2.0972	739.387	2.4596	739.313	1.9534	--	--	--	--
	2.91412	0.05231	2.91428	0.019	2.91031	0.01081		464.396	2.2882	491.901	2.0777	200.195	2.2178	207.069	2.3065	21.7181	2.4562	22.4955	2.3701		91.1475	7.49716	66.0306	5.11718	154.372	63.365		55.7462	2.295	57.553	2.3431	139.961	2.2374	140.906	2.3068	284.698	2.2798	286.88	2.0858	761.134	2.4649	761.058	1.9292	--	--	--	--
	2.91168	0.05236	2.91183	0.01881	2.90787	0.0106		477.296	2.291	505.565	2.0771	205.756	2.2185	212.82	2.304	22.3218	2.4572	23.1207	2.3697		92.4151	7.7174	66.8121	5.10656	171.331	67.2313		57.3388	2.2898	59.198	2.3428	143.959	2.2374	144.932	2.3056	292.833	2.2814	295.077	2.0731	782.881	2.4724	782.802	1.8994	--	--	--	--
	2.90924	0.05193	2.90939	0.01836	2.90543	0.01044		490.196	2.2938	519.229	2.0768	211.317	2.2191	218.572	2.3015	22.9258	2.4575	23.746	2.3691		93.7438	8.10944	67.5705	5.29521	187.99	70.1351		58.9321	2.2851	60.8432	2.3421	147.958	2.2371	148.958	2.304	300.967	2.2829	303.273	2.0603	804.627	2.4829	804.547	1.8629	--	--	--	--
	2.9068	0.0519	2.90695	0.01788	2.90298	0.01026		503.096	2.2966	532.893	2.0765	216.878	2.2194	224.324	2.2984	23.5298	2.4575	24.3712	2.3688		95.0642	8.66869	68.3634	5.56379	204.5	72.9439		60.5254	2.2801	62.4881	2.3415	151.957	2.2367	152.984	2.3028	309.101	2.2842	311.47	2.0504	826.374	2.4993	826.291	1.8105	--	--	--	--
	2.90436	0.05168	2.90451	0.01778	2.90054	0.01003		515.996	2.2994	546.557	2.0765	222.439	2.22	230.076	2.2953	24.1336	2.4569	24.9965	2.3682		96.5208	9.4279	69.2223	6.04689	219.845	76.8393		62.1191	2.2761	64.1328	2.3412	155.956	2.2367	157.01	2.3015	317.235	2.2854	319.666	2.0483	848.121	2.5275	848.035	1.7305	--	--	--	--
	2.90192	0.05124	2.90207	0.01772	2.8981	0.00979		528.896	2.3025	560.221	2.0762	228	2.2206	235.828	2.2919	24.7373	2.4556	25.6218	2.3679		98.1049	10.4325	70.2144	6.7354	233.782	83.0361		63.7127	2.2718	65.777	2.3406	159.955	2.2367	161.036	2.3003	325.37	2.2867	327.863	2.0495	869.867	2.5889	869.78	1.6152	--	--	--	--
	2.89948	0.05121	2.89963	0.01692	2.89566	0.00973		541.796	2.3053	573.885	2.0758	233.561	2.2212	241.58	2.2882	25.3415	2.4541	26.247	2.3673		99.916	11.6577	71.2658	7.60981	248.023	95.1286		65.3061	2.2677	67.4216	2.3403	163.954	2.2367	165.062	2.2987	333.504	2.2879	336.06	2.052	891.614	2.7802	891.524	1.524	--	--	--	--
	2.89703	0.05088	2.89719	0.01701	2.89322	0.00943		554.696	2.308	587.549	2.0758	239.122	2.2219	247.332	2.2842	25.9453	2.4519	26.8723	2.367		101.92	13.0776	72.525	8.64721	260.538	110.267		66.8992	2.264	69.0656	2.3397	167.953	2.2367	169.087	2.2975	341.638	2.2894	344.256	2.0538	903.14	3.0013	899.932	1.4998	--	--	--	--
	2.89459	0.05105	2.89474	0.01651	2.89078	0.00938		567.596	2.3111	601.213	2.0758	244.683	2.2225	253.084	2.2792	26.5493	2.4491	27.4976	2.3666		104.26	14.7787	73.9736	9.93134	275.477	139.58		68.4926	2.2609	70.7101	2.3394	171.952	2.2371	173.113	2.2956	349.772	2.2913	352.453	2.0557	--	--	--	--	--	--	--	--
	2.89215	0.05038	2.8923	0.01652	2.88834	0.00912		580.496	2.3139	614.877	2.0755	250.244	2.2234	258.836	2.2743	27.153	2.4463	28.1228	2.3663		106.933	16.5993	75.6648	11.4681	291.24	174.874		70.0868	2.2575	72.3544	2.3387	175.951	2.2371	177.139	2.2941	357.907	2.2929	360.649	2.0572	--	--	--	--	--	--	--	--
	2.88971	0.05081	2.88986	0.01582	2.88589	0.009		593.396	2.3167	628.541	2.0755	255.805	2.224	264.587	2.2681	27.7569	2.4432	28.7481	2.3657		109.875	18.6349	77.5407	13.23				71.6805	2.255	73.9994	2.3384	179.949	2.2374	181.165	2.2922	366.041	2.2944	368.846	2.0588	--	--	--	--	--	--	--	--
	2.88727	0.04993	2.88742	0.01581	2.88345	0.00878		606.295	2.3198	642.205	2.0755	261.366	2.2247	270.339	2.2612	28.3608	2.4398	29.3733	2.3654		112.919	21.1137	79.8168	15.3798				73.274	2.2526	75.6437	2.3378	183.948	2.2377	185.191	2.2907	374.175	2.2963	377.042	2.0603	--	--	--	--	--	--	--	--
	2.88483	0.04958	2.88498	0.01561	2.88101	0.0087		619.195	2.3226	655.869	2.0752	266.926	2.225	276.091	2.2535	28.9645	2.437	29.9986	2.3651		116.728	23.9704	82.2995	18.1395				74.8673	2.2501	77.2887	2.3375	187.947	2.2377	189.217	2.2885	382.309	2.2987	385.239	2.0616	--	--	--	--	--	--	--	--
	2.88239	0.05005	2.88254	0.01509	2.87857	0.00845		632.095	2.3257	669.533	2.0752	272.488	2.2259	281.843	2.2451	29.5683	2.4336	30.6239	2.3648		120.306	27.3328	85.5841	20.8562				76.4606	2.2482	78.9338	2.3372	191.946	2.238	193.243	2.2867	390.444	2.3009	393.436	2.0625	--	--	--	--	--	--	--	--
	2.87994	0.04982	2.8801	0.01517	2.87613	0.00849		644.995	2.3288	683.196	2.0746	278.048	2.2265	287.595	2.2358	30.1719	2.4308	31.2491	2.3642		124.415	31.0893	89.3766	24.0061				78.0542	2.2464	80.5788	2.3366	195.945	2.2383	197.269	2.2845	398.578	2.3031	401.632	2.0634	--	--	--	--	--	--	--	--
	2.8775	0.0494	2.87766	0.01474	2.87369	0.0083		657.895	2.3316	696.86	2.0746	283.609	2.2268	293.347	2.2262	30.7757	2.428	31.8744	2.3639		129.794	36.4113	93.0176	28.2474				79.6472	2.2448	82.2236	2.3359	199.944	2.2386	201.295	2.2823	406.712	2.3053	409.829	2.0644	--	--	--	--	--	--	--	--
	2.87506	0.04891	2.87521	0.0146	2.87125	0.00806		670.795	2.3347	710.524	2.0746	289.17	2.2274	299.099	2.216	31.3791	2.4252	32.4997	2.3635		133.829	42.1583	97.7921	32.7584				81.2406	2.2433	83.8689	2.3353	203.943	2.2386	205.321	2.2798	414.846	2.308	418.025	2.0653	--	--	--	--	--	--	--	--
	2.87262	0.04874	2.87277	0.01432	2.8688	0.00798		683.695	2.3378	724.188	2.0743	294.731	2.2281	304.851	2.2064	31.9827	2.4231	33.1249	2.3632		140.035	50.5147	102.825	38.4492				82.8334	2.2414	85.5134	2.335	207.942	2.2389	209.346	2.277	422.981	2.3102	426.222	2.0659	--	--	--	--	--	--	--	--
	2.87018	0.04847	2.87033	0.01406	2.86636	0.0078		696.595	2.3412	737.852	2.074	300.292	2.2287	310.603	2.1971	32.5863	2.4206	33.7502	2.3629		146.846	61.7617	108.914	44.7481				84.4265	2.2402	87.1583	2.3347	211.94	2.2392	213.372	2.2743	431.115	2.3127	434.419	2.0665	--	--	--	--	--	--	--	--
	2.86774	0.04842	2.86789	0.0137	2.86392	0.00764		709.495	2.344	751.516	2.0737	305.853	2.2293	316.355	2.1884	33.19	2.4187	34.3754	2.3626		154.104	74.2454	117.22	51.7889				86.0199	2.2392	88.8029	2.3344	215.939	2.2398	217.398	2.2705	439.249	2.3152	442.615	2.0672	--	--	--	--	--	--	--	--
	2.8653	0.04729	2.86545	0.01368	2.86148	0.00757		722.395	2.3471	765.18	2.0734	311.414	2.2299	322.107	2.1797	33.7934	2.4162	35.0007	2.3623		--	--	123.115	62.5452				87.6131	2.238	90.4471	2.3338	219.938	2.2398	221.424	2.2671	447.383	2.3177	450.812	2.0681	--	--	--	--	--	--	--	--
	2.86285	0.04736	2.86301	0.01336	2.85904	0.00744		735.295	2.3505	778.844	2.0731	316.975	2.2312	327.859	2.1716	34.397	2.4144	35.626	2.362		--	--	132.618	75.9349				89.2059	2.2371	92.0921	2.3335	223.937	2.2405	225.45	2.2625	455.517	2.3198	459.008	2.0684	--	--	--	--	--	--	--	--
	2.86041	0.04677	2.86057	0.01327	2.8566	0.00722		748.195	2.3536	792.508	2.0724	322.536	2.2315	333.611	2.1639	35.0009	2.4125	36.2512	2.3617		--	--	140.923	90.582				90.7992	2.2361	93.7362	2.3332	227.936	2.2408	229.476	2.2581	463.652	2.3223	467.205	2.069	--	--	--	--	--	--	--	--
	2.85797	0.04634	2.85812	0.01283	2.85416	0.00715		761.095	2.3567	806.172	2.0721	328.098	2.2324	339.362	2.1561	35.605	2.4104	36.8765	2.3617		--	--	151.136	110.766				92.3928	2.2352	95.3803	2.3325	231.935	2.2414	233.502	2.2529	471.786	2.3245	475.401	2.0696	--	--	--	--	--	--	--	--
	2.85553	0.04621	2.85568	0.01277	2.85172	0.00688		773.995	2.3601	819.836	2.0715	333.659	2.233	345.114	2.1487	36.2089	2.4088	37.5018	2.3614									93.9864	2.2343	97.0251	2.3322	235.934	2.2417	237.528	2.247	479.92	2.3266	483.598	2.07	--	--	--	--	--	--	--	--
	2.85309	0.04588	2.85324	0.01277	2.84927	0.00687		786.895	2.3632	833.5	2.0706	339.22	2.2336	350.866	2.1413	36.8125	2.4073	38.127	2.3608									95.58	2.2333	98.6697	2.3319	239.933	2.2423	241.554	2.2408	488.054	2.3288	491.795	2.0703	--	--	--	--	--	--	--	--
	2.85065	0.04573	2.8508	0.0123	2.84683	0.0067		799.794	2.3663	847.164	2.07	344.78	2.2343	356.618	2.1338	37.4163	2.406	38.7523	2.3608									97.1731	2.2327	100.315	2.3316	243.931	2.2429	245.58	2.2349	496.189	2.3313	499.991	2.0709	--	--	--	--	--	--	--	--
	2.84821	0.04539	2.84836	0.01231	2.84439	0.00666		812.694	2.3694	860.827	2.069	350.342	2.2346	362.37	2.1261	38.02	2.4045	39.3775	2.3604									98.7655	2.2321	101.959	2.331	247.93	2.2433	249.605	2.2287	504.323	2.3335	508.188	2.0712	--	--	--	--	--	--	--	--
	2.84576	0.0451	2.84592	0.01198	2.84195	0.00653		825.594	2.3725	874.491	2.0681	355.902	2.2355	368.122	2.1183	38.6238	2.4032	40.0028	2.3601									100.358	2.2315	103.604	2.331	251.929	2.2436	253.631	2.2222	512.457	2.3356	516.384	2.0712	--	--	--	--	--	--	--	--
	2.84332	0.04528	2.84348	0.01195	2.83951	0.00619		838.494	2.3756	888.155	2.0665	361.464	2.2358	373.874	2.1106	39.2276	2.4017	40.6281	2.3598									101.952	2.2309	105.249	2.3304	255.928	2.2442	257.657	2.2163	520.591	2.3384	524.581	2.0715	--	--	--	--	--	--	--	--
	2.84088	0.04477	2.84103	0.01171	2.83707	0.00625		851.394	2.3784	901.819	2.0653	367.025	2.2367	379.626	2.1022	39.8317	2.4007	41.2533	2.3598									103.545	2.2305	106.893	2.3301	259.927	2.2445	261.683	2.2104	528.726	2.3409	532.778	2.0718	--	--	--	--	--	--	--	--
	2.83844	0.04476	2.83859	0.0115	2.83463	0.00611		864.294	2.3812	915.483	2.0641	372.585	2.2374	385.378	2.0941	40.4353	2.3995	41.8786	2.3595									105.138	2.2299	108.537	2.3297	263.926	2.2451	265.709	2.2045	536.86	2.3431	540.974	2.0718	--	--	--	--	--	--	--	--
	2.836	0.04438	2.83615	0.01155	2.83218	0.00597		877.194	2.3831	929.147	2.0625	378.146	2.238	391.13	2.0864	41.0389	2.3986	42.5038	2.3592									106.731	2.2296	110.181	2.3294	267.925	2.2454	269.735	2.1983	544.994	2.3459	549.171	2.0721	--	--	--	--	--	--	--	--
	2.83356	0.04413	2.83371	0.01116	2.82974	0.00584		890.094	2.3843	942.811	2.0607	383.707	2.2386	396.881	2.0808	41.6423	2.3973	43.1291	2.3589									108.323	2.2293	111.825	2.3291	271.924	2.246	273.761	2.1927	553.128	2.3484	557.367	2.0721	--	--	--	--	--	--	--	--
	2.83112	0.04412	2.83127	0.01121	2.8273	0.00576		902.994	2.3846	956.475	2.0582	389.268	2.2395	402.633	2.0793	42.2459	2.3964	43.7544	2.3586									109.916	2.229	113.469	2.3285	275.923	2.2467	277.787	2.1871	561.263	2.3508	565.564	2.0721	--	--	--	--	--	--	--	--
	2.82867	0.04432	2.82883	0.01066	2.82486	0.00559		915.894	2.3846	970.139	2.0557	394.829	2.2402	408.385	2.0805	42.8495	2.3958	44.3796	2.3586									111.509	2.2287	115.113	2.3279	279.921	2.247	281.813	2.1816	569.397	2.3536	573.761	2.0721	--	--	--	--	--	--	--	--
	2.82623	0.0434	2.82639	0.01047	2.82242	0.00555		928.794	2.3849	983.803	2.0529	400.39	2.2411	414.137	2.083	43.4528	2.3945	45.0049	2.3583									113.102	2.2284	116.757	2.3276	283.92	2.2476	285.839	2.1757	577.531	2.3561	581.957	2.0721	--	--	--	--	--	--	--	--
	2.82379	0.04359	2.82394	0.01039	2.81998	0.00553		941.694	2.3856	997.467	2.0492	405.951	2.2417	419.889	2.0848	44.0559	2.3936	45.6302	2.358									114.695	2.2284	118.401	2.3273	287.919	2.2479	289.864	2.1704	585.665	2.3586	590.154	2.0721	--	--	--	--	--	--	--	--
	2.82135	0.04301	2.8215	0.01047	2.81754	0.00538		954.594	2.3862	1011.13	2.0448	411.512	2.2423	425.641	2.0867	44.6595	2.3927	46.2554	2.358									116.288	2.2281	120.045	2.327	291.918	2.2482	293.89	2.1651	593.8	2.3614	598.35	2.0718	--	--	--	--	--	--	--	--
	2.81891	0.04332	2.81906	0.01018	2.81509	0.00532		967.494	2.3874	1024.79	2.039	417.073	2.2429	431.393	2.0879	45.263	2.3921	46.8807	2.3577									117.881	2.2278	121.689	2.3266	295.917	2.2488	297.916	2.1595	601.934	2.3639	606.547	2.0715	--	--	--	--	--	--	--	--
	2.81647	0.043	2.81662	0.00987	2.81265	0.0052		980.394	2.3887	1038.46	2.0312	422.634	2.2439	437.145	2.0898	45.8665	2.3911	47.5059	2.3573									119.475	2.2274	123.333	2.3263	299.916	2.2495	301.942	2.1546	610.068	2.3663	614.743	2.0715	--	--	--	--	--	--	--	--
	2.81403	0.04287	2.81418	0.00989	2.81021	0.00511		993.294	2.3902	1052.12	2.0188	428.195	2.2442	442.896	2.0907	46.4699	2.3905	48.1312	2.3573									121.069	2.2268	124.978	2.326	303.915	2.2498	305.968	2.1493	618.202	2.3691	622.94	2.0712	--	--	--	--	--	--	--	--
	2.81158	0.04239	2.81174	0.00939	2.80777	0.00509		1006.19	2.3918	1065.79	1.9959	433.756	2.2451	448.648	2.092	47.0731	2.3899	48.7565	2.357									122.662	2.2268	126.623	2.3257	307.914	2.2504	309.994	2.144	626.337	2.3716	631.137	2.0709	--	--	--	--	--	--	--	--
	2.80914	0.04247	2.8093	0.00932	2.80533	0.00489		1019.09	2.3933	1079.45	1.9422	439.316	2.2457	454.4	2.0926	47.6766	2.389	49.3817	2.3567									124.255	2.2265	128.267	2.3251	311.912	2.251	314.02	2.1391	634.471	2.3741	639.333	2.0706	--	--	--	--	--	--	--	--
	2.8067	0.04232	2.80685	0.00892	2.80289	0.00477		1031.99	2.3958	1093.11	1.8703	444.877	2.2464	460.152	2.0932	48.2799	2.3883	50.007	2.3567									125.848	2.2265	129.912	2.3248	315.911	2.2513	318.046	2.1338	642.605	2.3763	647.53	2.07	--	--	--	--	--	--	--	--
	2.80426	0.04211	2.80441	0.00888	2.80045	0.00477		1044.89	2.3986	1106.78	1.7974	450.438	2.2473	465.904	2.0941	48.8833	2.3877	50.6323	2.3561									127.442	2.2265	131.557	2.3245	319.91	2.2519	322.072	2.1285	650.739	2.379	655.726	2.0693	--	--	--	--	--	--	--	--
	2.80182	0.04197	2.80197	0.00874	2.798	0.00462		1057.79	2.4017	1120.44	1.7314	455.999	2.2476	471.656	2.0948	49.4868	2.3874	51.2575	2.3558									129.035	2.2265	133.202	2.3242	323.909	2.2526	326.098	2.1233	658.874	2.3812	663.923	2.0687	--	--	--	--	--	--	--	--
	2.79938	0.04183	2.79953	0.00859	2.79556	0.0046		1070.69	2.4057	1134.11	1.6837	461.56	2.2485	477.408	2.0954	50.09	2.3865	51.8828	2.3558									130.629	2.2262	134.847	2.3239	327.908	2.2529	330.123	2.118	667.008	2.3837	672.12	2.0681	--	--	--	--	--	--	--	--
	2.79694	0.04174	2.79709	0.00844	2.79312	0.00443		1083.59	2.411	1147.77	1.6415	467.121	2.2491	483.16	2.0957	50.6936	2.3859	52.5081	2.3555									132.222	2.2262	136.491	2.3235	331.907	2.2535	334.149	2.1124	675.142	2.3862	680.316	2.0669	--	--	--	--	--	--	--	--
	2.79449	0.04134	2.79465	0.00848	2.79068	0.00439		1096.49	2.4181	1161.43	1.5987	472.682	2.2498	488.912	2.0963	51.2971	2.3856	53.1333	2.3552									133.816	2.2262	138.136	2.3232	335.906	2.2541	338.175	2.1072	683.276	2.3883	688.513	2.0659	--	--	--	--	--	--	--	--
	2.79205	0.0409	2.79221	0.00802	2.78824	0.00445		1109.39	2.4283	1175.1	1.5575	478.243	2.2504	494.664	2.0969	51.9004	2.3849	53.7586	2.3552									135.409	2.2262	139.78	2.3226	339.905	2.2547	342.201	2.1013	691.411	2.3905	696.709	2.065	--	--	--	--	--	--	--	--
	2.78961	0.04123	2.78976	0.00787	2.7858	0.00438		1122.29	2.4441	1188.76	1.5218	483.803	2.251	500.416	2.0975	52.5035	2.3846	54.3838	2.3549									137.002	2.2262	141.424	2.3223	343.904	2.255	346.227	2.0954	699.545	2.3924	704.906	2.0638	--	--	--	--	--	--	--	--
	2.78717	0.0411	2.78732	0.00792	2.78336	0.00414		1135.19	2.4708	1198.78	1.4998	489.364	2.2519	506.167	2.0979	53.1067	2.384	55.0091	2.3549									138.595	2.2262	143.068	2.322	347.902	2.2557	350.253	2.0892	707.679	2.3949	713.103	2.0625	--	--	--	--	--	--	--	--
	2.78473	0.0411	2.78488	0.00789	2.78091	0.00418		1148.09	2.5167	--	--	494.925	2.2526	511.919	2.0982	53.7097	2.3837	55.6344	2.3546									140.189	2.2262	144.713	2.3217	351.901	2.2563	354.279	2.083	715.813	2.3967	721.299	2.0607	--	--	--	--	--	--	--	--
	2.78229	0.04084	2.78244	0.0074	2.77847	0.00405		1160.99	2.584	--	--	500.486	2.2532	517.671	2.0988	54.3128	2.3831	56.2596	2.3542									141.782	2.2262	146.357	2.3214	355.9	2.2566	358.305	2.0774	723.948	2.3983	729.496	2.0588	--	--	--	--	--	--	--	--
	2.77985	0.04088	2.78	0.00761	2.77603	0.00404		1173.89	2.6702	--	--	506.047	2.2541	523.423	2.0991	54.9159	2.3828	56.8849	2.3542									143.375	2.2259	148.002	2.3208	359.899	2.2572	362.331	2.0731	732.082	2.4001	737.692	2.0566	--	--	--	--	--	--	--	--
	2.7774	0.04071	2.77756	0.00758	2.77359	0.00396		1186.79	2.8097	--	--	511.608	2.2553	529.175	2.0994	55.5189	2.3825	57.5102	2.3539									144.968	2.2259	149.646	2.3204	363.898	2.2578	366.357	2.0715	740.216	2.4017	745.889	2.0541	--	--	--	--	--	--	--	--
	2.77496	0.04064	2.77512	0.00713	2.77115	0.00383		1199.69	2.9737	--	--	517.169	2.256	534.927	2.0997	56.1223	2.3821	58.1354	2.3539									146.561	2.2259	151.29	2.3198	367.897	2.2581	370.382	2.0718	748.35	2.4029	754.085	2.0514	--	--	--	--	--	--	--	--
	2.77252	0.04026	2.77267	0.00741	2.76871	0.00382		1202.19	3	--	--	522.73	2.2566	540.679	2.1	56.7253	2.3818	58.7607	2.3536									148.154	2.2259	152.935	2.3195	371.896	2.2591	374.408	2.0727	756.485	2.4042	762.282	2.0483	--	--	--	--	--	--	--	--
	2.77008	0.04017	2.77023	0.00697	2.76627	0.00375		--	--	--	--	528.291	2.2575	546.431	2.1003	57.3287	2.3812	59.386	2.3533									149.747	2.2259	154.579	2.3189	375.895	2.2594	378.434	2.0743	764.619	2.4051	770.479	2.0448	--	--	--	--	--	--	--	--
	2.76764	0.04021	2.76779	0.00695	2.76382	0.00372		--	--	--	--	533.851	2.2581	552.183	2.1006	57.9321	2.3809	60.0112	2.3533									151.339	2.2259	156.224	2.3186	379.893	2.26	382.46	2.0758	772.753	2.406	778.675	2.0405	--	--	--	--	--	--	--	--
	2.7652	0.03997	2.76535	0.00658	2.76138	0.00359		--	--	--	--	539.412	2.2591	557.935	2.101	58.5357	2.3809	60.6365	2.3533									152.932	2.2259	157.868	2.3183	383.892	2.2606	386.486	2.0771	780.887	2.4069	786.872	2.0355	--	--	--	--	--	--	--	--
	2.76276	0.04028	2.76291	0.00668	2.75894	0.00358		--	--	--	--	544.973	2.2597	563.687	2.1013	59.1391	2.3806	61.2617	2.353									154.525	2.2259	159.511	2.3177	387.891	2.2612	390.512	2.0783	789.021	2.4079	795.068	2.03	--	--	--	--	--	--	--	--
	2.76031	0.04032	2.76047	0.00667	2.7565	0.00353		--	--	--	--	550.534	2.2603	569.438	2.1013	59.7425	2.3803	61.887	2.3527									156.119	2.2259	161.156	2.3173	391.89	2.2615	394.538	2.0793	797.156	2.4094	803.265	2.0238	--	--	--	--	--	--	--	--
	2.75787	0.03999	2.75803	0.00637	2.75406	0.00346		--	--	--	--	556.095	2.2612	575.19	2.1016	60.3459	2.38	62.5123	2.3527									157.712	2.2262	162.8	2.317	395.889	2.2622	398.564	2.0802	805.29	2.4107	811.462	2.0163	--	--	--	--	--	--	--	--
	2.75543	0.04002	2.75558	0.0063	2.75162	0.00328		--	--	--	--	561.656	2.2619	580.942	2.1016	60.9492	2.3797	63.1375	2.3527									159.305	2.2262	164.444	2.3164	399.888	2.2628	402.59	2.0811	813.424	2.4122	819.658	2.0079	--	--	--	--	--	--	--	--
	2.75299	0.04018	2.75314	0.00645	2.74918	0.00323		--	--	--	--	567.216	2.2631	586.694	2.1019	61.5526	2.3794	63.7628	2.3524									160.897	2.2262	166.088	2.3161	403.887	2.2634	406.616	2.0817	821.558	2.4138	827.855	1.999	--	--	--	--	--	--	--	--
	2.75055	0.03993	2.7507	0.00608	2.74673	0.00318		--	--	--	--	572.777	2.2637	592.446	2.1022	62.1557	2.3787	64.3881	2.3521									162.49	2.2265	167.733	2.3155	407.886	2.2637	410.641	2.0824	829.693	2.4156	836.051	1.9881	--	--	--	--	--	--	--	--
	2.74811	0.03992	2.74826	0.006	2.74429	0.00315		--	--	--	--	578.338	2.2646	598.198	2.1022	62.7589	2.3787	65.0133	2.3521									164.082	2.2265	169.377	2.3152	411.885	2.2643	414.667	2.083	837.827	2.4178	844.248	1.9763	--	--	--	--	--	--	--	--
	2.74567	0.03973	2.74582	0.00576	2.74185	0.00309		--	--	--	--	583.899	2.2653	603.95	2.1025	63.3625	2.3784	65.6386	2.3518									165.675	2.2265	171.022	2.3146	415.883	2.265	418.693	2.0839	845.961	2.4203	852.445	1.9627	--	--	--	--	--	--	--	--
	2.74323	0.03983	2.74338	0.00578	2.73941	0.00302		--	--	--	--	589.46	2.2662	609.702	2.1025	63.9662	2.3781	66.2638	2.3518									167.267	2.2268	172.666	2.3142	419.882	2.2659	422.719	2.0842	854.095	2.4228	860.641	1.9466	--	--	--	--	--	--	--	--
	2.74078	0.03975	2.74094	0.00573	2.73697	0.00286		--	--	--	--	595.02	2.2668	615.454	2.1028	64.5695	2.3781	66.8891	2.3515									168.86	2.2274	174.312	2.3136	423.881	2.2668	426.745	2.0848	862.23	2.4262	868.838	1.928	--	--	--	--	--	--	--	--
	2.73834	0.03972	2.73849	0.00584	2.73453	0.00286		--	--	--	--	600.581	2.2677	621.205	2.1028	65.1731	2.3778	67.5144	2.3515									170.452	2.2274	175.956	2.3133	427.88	2.2671	430.771	2.0851	870.364	2.4296	877.034	1.9069	--	--	--	--	--	--	--	--
	2.7359	0.04	2.73605	0.00575	2.73209	0.00291		--	--	--	--	606.142	2.2687	626.957	2.1031	65.7767	2.3778	68.1396	2.3511									172.045	2.2274	177.6	2.3127	431.879	2.2677	434.797	2.0858	878.498	2.4339	885.231	1.8836	--	--	--	--	--	--	--	--
	2.73346	0.03945	2.73361	0.00566	2.72964	0.00258		--	--	--	--	611.703	2.2696	632.709	2.1031	66.38	2.3775	68.7649	2.3511									173.638	2.2274	179.245	2.3121	435.878	2.2684	438.823	2.0861	886.632	2.4386	893.427	1.8579	--	--	--	--	--	--	--	--
	2.73102	0.0398	2.73117	0.00551	2.7272	0.0026		--	--	--	--	617.264	2.2702	638.461	2.1031	66.9833	2.3775	69.3902	2.3508									175.231	2.2274	180.889	2.3115	439.877	2.269	442.849	2.0864	894.767	2.4441	901.624	1.8281	--	--	--	--	--	--	--	--
	2.72858	0.0398	2.72873	0.00523	2.72476	0.00259		--	--	--	--	622.825	2.2715	644.213	2.1034	67.587	2.3772	70.0154	2.3508									176.823	2.2274	182.534	2.3108	443.876	2.2696	446.875	2.0867	902.901	2.4507	909.821	1.7953	--	--	--	--	--	--	--	--
	2.72614	0.03984	2.72629	0.00562	2.72232	0.00261		--	--	--	--	628.385	2.2724	649.965	2.1034	68.1903	2.3769	70.6407	2.3505									178.415	2.2278	184.177	2.3102	447.874	2.2702	450.901	2.0873	911.035	2.4587	918.017	1.7596	--	--	--	--	--	--	--	--
	2.72369	0.03953	2.72385	0.0054	2.71988	0.00243		--	--	--	--	633.946	2.2733	655.717	2.1037	68.7938	2.3769	71.2659	2.3505									180.008	2.2278	185.821	2.3096	451.873	2.2708	454.926	2.0876	919.169	2.4683	926.214	1.7209	--	--	--	--	--	--	--	--
	2.72125	0.03975	2.72141	0.00523	2.71744	0.00246		--	--	--	--	639.507	2.2743	661.469	2.1037	69.397	2.3769	71.8912	2.3502									181.601	2.2278	187.466	2.3093	455.872	2.2712	458.952	2.0879	927.304	2.4807	934.41	1.6837	--	--	--	--	--	--	--	--
	2.71881	0.03984	2.71896	0.00523	2.715	0.00233		--	--	--	--	645.068	2.2752	667.221	2.1037	70.0002	2.3766	72.5165	2.3502									183.193	2.2278	189.11	2.3087	459.871	2.2718	462.978	2.0882	935.438	2.4962	942.607	1.6505	--	--	--	--	--	--	--	--
	2.71637	0.03954	2.71652	0.00525	2.71255	0.00231		--	--	--	--	650.629	2.2761	672.972	2.1037	70.6035	2.3763	73.1417	2.3499									184.786	2.2278	190.755	2.308	463.87	2.2724	467.004	2.0886	943.572	2.5161	950.804	1.622	--	--	--	--	--	--	--	--
	2.71393	0.03961	2.71408	0.00531	2.71011	0.00217		--	--	--	--	656.19	2.277	678.724	2.1037	71.2072	2.3763	73.767	2.3496									186.379	2.2281	192.399	2.3074	467.869	2.273	471.03	2.0889	951.706	2.5415	959	1.5969	--	--	--	--	--	--	--	--
	2.71149	0.03976	2.71164	0.00494	2.70767	0.0021		--	--	--	--	661.751	2.278	684.476	2.1041	71.8105	2.3759	74.3923	2.3496									187.973	2.2281	194.043	2.3068	471.868	2.2736	475.056	2.0892	959.841	2.5747	967.197	1.5736	--	--	--	--	--	--	--	--
	2.70905	0.03956	2.7092	0.00497	2.70523	0.00215		--	--	--	--	667.312	2.2792	690.228	2.1041	72.4138	2.3759	75.0175	2.3496									189.566	2.2281	195.687	2.3062	475.867	2.2746	479.082	2.0895	967.975	2.6178	975.393	1.5525	--	--	--	--	--	--	--	--
	2.7066	0.03979	2.70676	0.00499	2.70279	0.00203		--	--	--	--	672.873	2.2801	695.98	2.1041	73.0174	2.3756	75.6428	2.3493									191.159	2.2284	197.33	2.3056	479.866	2.2752	483.108	2.0898	976.109	2.6798	983.59	1.5342	--	--	--	--	--	--	--	--
	2.70416	0.03951	2.70432	0.00481	2.70035	0.00206		--	--	--	--	678.434	2.2811	701.732	2.1037	73.6208	2.3753	76.268	2.3493									192.753	2.2287	198.974	2.3049	483.864	2.2758	487.134	2.0898	984.243	2.7619	991.786	1.5169	--	--	--	--	--	--	--	--
	2.70172	0.03928	2.70187	0.00468	2.69791	0.00204		--	--	--	--	683.995	2.282	707.484	2.1041	74.2246	2.3753	76.8933	2.349									194.346	2.2287	200.618	2.304	487.863	2.2764	491.16	2.0901	992.378	2.881	999.901	1.4998	--	--	--	--	--	--	--	--
	2.69928	0.03969	2.69943	0.00464	2.69547	0.00187		--	--	--	--	689.556	2.2826	713.236	2.1041	74.8285	2.375	77.5186	2.349									195.939	2.229	202.262	2.3031	491.862	2.277	495.185	2.0904	1000.13	3	--	--	--	--	--	--	--	--	--	--
	2.69684	0.03937	2.69699	0.00473	2.69302	0.00186		--	--	--	--	695.117	2.2836	718.988	2.1041	75.4319	2.3747	78.1438	2.3484									197.533	2.229	203.907	2.3025	495.861	2.2777	499.211	2.0907	--	--	--	--	--	--	--	--	--	--	--	--
	2.6944	0.03945	2.69455	0.00432	2.69058	0.00196		--	--	--	--	700.678	2.2845	724.739	2.1041	76.0354	2.3747	78.7691	2.3484									199.126	2.2293	205.551	2.3018	499.86	2.2783	503.237	2.0913	--	--	--	--	--	--	--	--	--	--	--	--
	2.69196	0.03948	2.69211	0.00439	2.68814	0.00183		--	--	--	--	706.239	2.2854	730.491	2.1041	76.639	2.3747	79.3944	2.348									200.719	2.2293	207.196	2.3009	503.859	2.2792	507.263	2.0913	--	--	--	--	--	--	--	--	--	--	--	--
	2.68951	0.03961	2.68967	0.00413	2.6857	0.0018		--	--	--	--	711.8	2.2863	736.243	2.1041	77.2424	2.3744	80.0196	2.348									202.312	2.2296	208.84	2.3003	507.858	2.2798	511.289	2.0917	--	--	--	--	--	--	--	--	--	--	--	--
	2.68707	0.03964	2.68723	0.00451	2.68326	0.00161		--	--	--	--	717.361	2.2876	741.995	2.1041	77.8457	2.3744	80.6449	2.3477									203.905	2.2296	210.484	2.2994	511.857	2.2805	515.315	2.092	--	--	--	--	--	--	--	--	--	--	--	--
	2.68463	0.03975	2.68478	0.00429	2.68082	0.00166		--	--	--	--	722.922	2.2888	747.747	2.1041	78.4495	2.3744	81.2701	2.3477									205.498	2.2299	212.129	2.2984	515.855	2.2811	519.341	2.092	--	--	--	--	--	--	--	--	--	--	--	--
	2.68219	0.03938	2.68234	0.00411	2.67838	0.00163		--	--	--	--	728.483	2.2898	753.499	2.1041	79.0526	2.3744	81.8954	2.3474									207.091	2.2299	213.773	2.2978	519.854	2.2817	523.367	2.0923	--	--	--	--	--	--	--	--	--	--	--	--
	2.67975	0.03932	2.6799	0.0041	2.67593	0.00156		--	--	--	--	734.044	2.2907	759.251	2.1041	79.6564	2.3741	82.5207	2.3474									208.685	2.2299	215.417	2.2969	523.853	2.2826	527.393	2.0923	--	--	--	--	--	--	--	--	--	--	--	--
	2.67731	0.03915	2.67746	0.00445	2.67349	0.00155		--	--	--	--	739.604	2.2916	765.003	2.1041	80.26	2.3741	83.1459	2.3471									210.277	2.2302	217.062	2.2956	527.852	2.2832	531.419	2.0926	--	--	--	--	--	--	--	--	--	--	--	--
	2.67487	0.03939	2.67502	0.00402	2.67105	0.00154		--	--	--	--	745.165	2.2925	770.755	2.1041	80.8634	2.3741	83.7712	2.3471									211.87	2.2302	218.706	2.2947	531.851	2.2842	535.444	2.0929	--	--	--	--	--	--	--	--	--	--	--	--
	2.67242	0.03961	2.67258	0.00413	2.66861	0.00137		--	--	--	--	750.726	2.2938	776.507	2.1041	81.467	2.3738	84.3965	2.3468									213.463	2.2302	220.35	2.2938	535.85	2.2848	539.47	2.0929	--	--	--	--	--	--	--	--	--	--	--	--
	2.66998	0.03944	2.67014	0.00389	2.66617	0.00144		--	--	--	--	756.288	2.295	782.258	2.1037	82.0703	2.3738	85.0217	2.3468									215.056	2.2305	221.995	2.2925	539.849	2.2854	543.496	2.0932	--	--	--	--	--	--	--	--	--	--	--	--
	2.66754	0.03949	2.66769	0.00399	2.66373	0.00134		--	--	--	--	761.848	2.2963	788.01	2.1037	82.6739	2.3738	85.647	2.3465									216.649	2.2309	223.639	2.2916	543.848	2.286	547.522	2.0932	--	--	--	--	--	--	--	--	--	--	--	--
	2.6651	0.03936	2.66525	0.0039	2.66129	0.00126		--	--	--	--	767.41	2.2972	793.762	2.1037	83.2776	2.3738	86.2722	2.3465									218.241	2.2309	225.283	2.2904	547.846	2.2867	551.548	2.0935	--	--	--	--	--	--	--	--	--	--	--	--
	2.66266	0.03971	2.66281	0.00365	2.65884	0.00136		--	--	--	--	772.97	2.2981	799.514	2.1037	83.881	2.3738	86.8975	2.3462									219.834	2.2312	226.927	2.2891	551.845	2.2876	555.574	2.0935	--	--	--	--	--	--	--	--	--	--	--	--
	2.66022	0.03948	2.66037	0.00391	2.6564	0.00141		--	--	--	--	778.531	2.2991	805.266	2.1034	84.4847	2.3738	87.5228	2.3459									221.427	2.2315	228.571	2.2876	555.844	2.2879	559.6	2.0938	--	--	--	--	--	--	--	--	--	--	--	--
	2.65778	0.03971	2.65793	0.00355	2.65396	0.00122		--	--	--	--	784.092	2.3003	811.018	2.1034	85.0877	2.3738	88.148	2.3459									223.02	2.2315	230.216	2.2863	559.843	2.2888	563.626	2.0938	--	--	--	--	--	--	--	--	--	--	--	--
	2.65533	0.03951	2.65549	0.00369	2.65152	0.00121		--	--	--	--	789.653	2.3012	816.77	2.1034	85.6912	2.3738	88.7733	2.3456									224.613	2.2315	231.86	2.2851	563.842	2.2894	567.652	2.0941	--	--	--	--	--	--	--	--	--	--	--	--
	2.65289	0.03908	2.65305	0.00369	2.64908	0.00118		--	--	--	--	795.214	2.3022	822.522	2.1031	86.2949	2.3738	89.3986	2.3456									226.207	2.2318	233.504	2.2839	567.841	2.2904	571.678	2.0941	--	--	--	--	--	--	--	--	--	--	--	--
	2.65045	0.03946	2.6506	0.00356	2.64664	0.00115		--	--	--	--	800.775	2.3037	828.274	2.1031	86.8985	2.3738	90.0238	2.3453									227.799	2.2318	235.149	2.2823	571.84	2.2913	575.703	2.0941	--	--	--	--	--	--	--	--	--	--	--	--
	2.64801	0.03947	2.64816	0.00353	2.6442	0.00115		--	--	--	--	806.336	2.3046	834.026	2.1028	87.5024	2.3738	90.6491	2.3453									229.393	2.2321	236.793	2.2805	575.839	2.2919	579.729	2.0944	--	--	--	--	--	--	--	--	--	--	--	--
	2.64557	0.03944	2.64572	0.00354	2.64175	0.00107		--	--	--	--	811.897	2.3056	839.777	2.1028	88.106	2.3738	91.2743	2.3449									230.985	2.2321	238.437	2.2786	579.838	2.2925	583.755	2.0944	--	--	--	--	--	--	--	--	--	--	--	--
	2.64313	0.03948	2.64328	0.00345	2.63931	0.00107		--	--	--	--	817.458	2.3065	845.529	2.1028	88.7095	2.3738	91.8996	2.3449									232.579	2.2321	240.082	2.277	583.836	2.2932	587.781	2.0948	--	--	--	--	--	--	--	--	--	--	--	--
	2.64069	0.03979	2.64084	0.00332	2.63687	0.000913269		--	--	--	--	823.019	2.3074	851.281	2.1025	89.3131	2.3738	92.5249	2.3446									234.173	2.2321	241.726	2.2752	587.835	2.2941	591.807	2.0948	--	--	--	--	--	--	--	--	--	--	--	--
	2.63824	0.03947	2.6384	0.00326	2.63443	0.000991821		--	--	--	--	828.58	2.3087	857.033	2.1022	89.9166	2.3738	93.1501	2.3446									235.766	2.2324	243.371	2.2736	591.834	2.2947	595.833	2.0951	--	--	--	--	--	--	--	--	--	--	--	--
	2.6358	0.03948	2.63596	0.00314	2.63199	0.000991028		--	--	--	--	834.141	2.3096	862.785	2.1022	90.5201	2.3738	93.7754	2.3443									237.359	2.2327	245.015	2.2715	595.833	2.2953	599.859	2.0951	--	--	--	--	--	--	--	--	--	--	--	--
	2.63336	0.03947	2.63351	0.00328	2.62955	0.000839478		--	--	--	--	839.702	2.3105	868.537	2.1019	91.1238	2.3738	94.4007	2.3443									238.952	2.2327	246.66	2.2693	599.832	2.2963	603.885	2.0951	--	--	--	--	--	--	--	--	--	--	--	--
	2.63092	0.03973	2.63107	0.00332	2.62711	0.00087439		--	--	--	--	845.263	2.3121	874.289	2.1019	91.7275	2.3738	95.0259	2.344									240.545	2.233	248.304	2.2674	603.831	2.2969	607.911	2.0951	--	--	--	--	--	--	--	--	--	--	--	--
	2.62848	0.03988	2.62863	0.00302	2.62466	0.000783142		--	--	--	--	850.824	2.313	880.041	2.1016	92.3313	2.3738	95.6512	2.3437									242.138	2.233	249.949	2.2653	607.83	2.2981	611.937	2.0954	--	--	--	--	--	--	--	--	--	--	--	--
	2.62604	0.03942	2.62619	0.00314	2.62222	0.00075061		--	--	--	--	856.385	2.3139	885.792	2.1013	92.9348	2.3738	96.2764	2.3437									243.731	2.2333	251.593	2.2631	611.829	2.2987	615.962	2.0954	--	--	--	--	--	--	--	--	--	--	--	--
	2.6236	0.03932	2.62375	0.00291	2.61978	0.000730377		--	--	--	--	861.946	2.3152	891.544	2.1013	93.5382	2.3738	96.9017	2.3434									245.324	2.2336	253.237	2.2609	615.827	2.2994	619.988	2.0954	--	--	--	--	--	--	--	--	--	--	--	--
	2.62115	0.03956	2.62131	0.00297	2.61734	0.000778381		--	--	--	--	867.507	2.3161	897.296	2.101	94.1421	2.3738	97.527	2.3434									246.918	2.2336	254.881	2.2584	619.826	2.3003	624.014	2.0954	--	--	--	--	--	--	--	--	--	--	--	--
	2.61871	0.03968	2.61887	0.00276	2.6149	0.000583984		--	--	--	--	873.068	2.3173	903.048	2.1006	94.7452	2.3738	98.1522	2.3431									248.511	2.234	256.526	2.256	623.825	2.3009	628.04	2.0954	--	--	--	--	--	--	--	--	--	--	--	--
	2.61627	0.03946	2.61642	0.0028	2.61246	0.000676025		--	--	--	--	878.629	2.3183	908.8	2.1003	95.3488	2.3738	98.7775	2.3428									250.103	2.234	258.17	2.2538	627.824	2.3018	632.066	2.0954	--	--	--	--	--	--	--	--	--	--	--	--
	2.61383	0.03971	2.61398	0.00299	2.61002	0.000564148		--	--	--	--	884.19	2.3198	914.552	2.1	95.9521	2.3738	99.4028	2.3428									251.696	2.2343	259.814	2.2513	631.823	2.3028	636.092	2.0954	--	--	--	--	--	--	--	--	--	--	--	--
	2.61139	0.03964	2.61154	0.00309	2.60757	0.000518127		--	--	--	--	889.751	2.3211	920.303	2.0997	96.5556	2.3738	100.028	2.3425									253.289	2.2343	261.459	2.2485	635.822	2.3037	640.118	2.0957	--	--	--	--	--	--	--	--	--	--	--	--
	2.60895	0.03967	2.6091	0.00244	2.60513	0.000599854		--	--	--	--	895.312	2.322	926.055	2.0994	97.1588	2.3735	100.653	2.3421									254.882	2.2346	263.103	2.246	639.821	2.3043	644.144	2.0957	--	--	--	--	--	--	--	--	--	--	--	--
	2.60651	0.03937	2.60666	0.0025	2.60269	0.00059906		--	--	--	--	900.873	2.3232	931.807	2.0991	97.7623	2.3735	101.279	2.3421									256.476	2.2346	264.747	2.2436	643.82	2.3053	648.17	2.0957	--	--	--	--	--	--	--	--	--	--	--	--
	2.60406	0.03951	2.60422	0.00249	2.60025	0.000545105		--	--	--	--	906.434	2.3245	937.559	2.0988	98.3662	2.3735	101.904	2.3418									258.069	2.2346	266.391	2.2408	647.819	2.3062	652.196	2.0957	--	--	--	--	--	--	--	--	--	--	--	--
	2.60162	0.03975	2.60178	0.00261	2.59781	0.000499005		--	--	--	--	911.995	2.3254	943.311	2.0985	98.9696	2.3735	102.529	2.3418									259.662	2.2352	268.036	2.2383	651.817	2.3071	656.221	2.0957	--	--	--	--	--	--	--	--	--	--	--	--
	2.59918	0.03963	2.59933	0.00263	2.59537	0.000419858		--	--	--	--	917.555	2.3266	949.063	2.0979	99.5729	2.3735	103.154	2.3415									261.256	2.2352	269.68	2.2358	655.816	2.308	660.247	2.0957	--	--	--	--	--	--	--	--	--	--	--	--
	2.59674	0.03922	2.59689	0.00261	2.59293	0.000446042		--	--	--	--	923.116	2.3282	954.814	2.0975	100.176	2.3735	103.78	2.3412									262.85	2.2352	271.324	2.233	659.815	2.309	664.273	2.0957	--	--	--	--	--	--	--	--	--	--	--	--
	2.5943	0.03931	2.59445	0.00263	2.59048	0.000403195		--	--	--	--	928.677	2.3291	960.566	2.0966	100.78	2.3732	104.405	2.3409									264.444	2.2355	272.969	2.2305	663.814	2.3096	668.299	2.0957	--	--	--	--	--	--	--	--	--	--	--	--
	2.59186	0.03925	2.59201	0.00233	2.58804	0.000307465		--	--	--	--	934.238	2.3304	966.318	2.0963	101.383	2.3732	105.03	2.3409									266.037	2.2355	274.613	2.2278	667.813	2.3105	672.325	2.0957	--	--	--	--	--	--	--	--	--	--	--	--
	2.58942	0.03917	2.58957	0.00218	2.5856	0.000274576		--	--	--	--	939.799	2.3313	972.07	2.0957	101.987	2.3732	105.655	2.3403									267.631	2.2358	276.258	2.225	671.812	2.3115	676.351	2.0957	--	--	--	--	--	--	--	--	--	--	--	--
	2.58698	0.03904	2.58713	0.0024	2.58316	0.000203641		--	--	--	--	945.36	2.3328	977.822	2.0954	102.59	2.3732	106.281	2.34									269.224	2.2358	277.902	2.2222	675.811	2.3124	680.377	2.0957	--	--	--	--	--	--	--	--	--	--	--	--
	2.58453	0.0389	2.58469	0.00224	2.58072	0.000155081		--	--	--	--	950.921	2.3338	983.574	2.0948	103.194	2.3732	106.906	2.3397									270.818	2.2361	279.547	2.2197	679.81	2.313	684.403	2.0957	--	--	--	--	--	--	--	--	--	--	--	--
	2.58209	0.03882	2.58224	0.0023	2.57828	0.000358008		--	--	--	--	956.482	2.3353	989.326	2.0941	103.797	2.3732	107.531	2.3397									272.412	2.2364	281.191	2.2169	683.808	2.3142	688.429	2.0957	--	--	--	--	--	--	--	--	--	--	--	--
	2.57965	0.03933	2.5798	0.00205	2.57584	0.000169958		--	--	--	--	962.043	2.3369	995.077	2.0935	104.401	2.3728	108.156	2.3394									274.005	2.2367	282.835	2.2144	687.807	2.3152	692.455	2.0957	--	--	--	--	--	--	--	--	--	--	--	--
	2.57721	0.03852	2.57736	0.00223	2.57339	0.000150836		--	--	--	--	967.604	2.3381	1000.83	2.0932	105.004	2.3728	108.782	2.339									275.599	2.2371	284.48	2.2116	691.806	2.3161	696.48	2.0957	--	--	--	--	--	--	--	--	--	--	--	--
	2.57477	0.03867	2.57492	0.00235	2.57095	0.000124533		--	--	--	--	973.164	2.3394	1006.58	2.0923	105.608	2.3728	109.407	2.339									277.193	2.2371	286.124	2.2088	695.805	2.3167	700.506	2.0957	--	--	--	--	--	--	--	--	--	--	--	--
	2.57233	0.03826	2.57248	0.00214	2.56851	0.000222327		--	--	--	--	978.725	2.3406	1012.33	2.0917	106.211	2.3728	110.032	2.3384									278.786	2.2374	287.768	2.2064	699.804	2.3177	704.532	2.0957	--	--	--	--	--	--	--	--	--	--	--	--
	2.56989	0.03821	2.57004	0.00182	2.56607	0.000134015		--	--	--	--	984.286	2.3418	1018.08	2.091	106.814	2.3728	110.657	2.3384									280.379	2.2374	289.413	2.2039	703.803	2.3186	708.558	2.0957	--	--	--	--	--	--	--	--	--	--	--	--
	2.56744	0.03791	2.5676	0.002	2.56363	3.99506e-05		--	--	--	--	989.847	2.3437	1023.84	2.0901	107.417	2.3728	111.283	2.3381									281.973	2.2377	291.057	2.2011	707.802	2.3195	712.584	2.0957	--	--	--	--	--	--	--	--	--	--	--	--
	2.565	0.03758	2.56516	0.00204	2.56119	0.000100055		--	--	--	--	995.408	2.3449	1029.59	2.0895	108.021	2.3728	111.908	2.3378									283.566	2.2377	292.701	2.1986	711.801	2.3204	716.61	2.0957	--	--	--	--	--	--	--	--	--	--	--	--
	2.56256	0.03741	2.56271	0.00207	2.55875	6.06995e-05		--	--	--	--	1000.97	2.3462	1035.34	2.0882	108.624	2.3728	112.533	2.3375									285.159	2.2377	294.346	2.1961	715.8	2.322	720.636	2.0954	--	--	--	--	--	--	--	--	--	--	--	--
	2.56012	0.03718	2.56027	0.00199	2.5563	9.82697e-05		--	--	--	--	1006.53	2.3474	1041.09	2.0873	109.227	2.3728	113.159	2.3372									286.752	2.238	295.99	2.1933	719.798	2.3226	724.662	2.0954	--	--	--	--	--	--	--	--	--	--	--	--
	2.55768	0.03643	2.55783	0.00224	2.55386	5.18921e-05		--	--	--	--	1012.09	2.3487	1046.84	2.0864	109.83	2.3732	113.784	2.3369									288.346	2.2383	297.634	2.1909	723.797	2.3239	728.688	2.0954	--	--	--	--	--	--	--	--	--	--	--	--
	2.55524	0.03635	2.55539	0.00214	2.55142	-7.32758e-05		--	--	--	--	1017.65	2.3502	1052.6	2.0855	110.434	2.3732	114.409	2.3366									289.938	2.2383	299.279	2.1884	727.796	2.3248	732.714	2.0954	--	--	--	--	--	--	--	--	--	--	--	--
	2.5528	0.03595	2.55295	0.00192	2.54898	-1.22192e-05		--	--	--	--	1023.21	2.3518	1058.35	2.0845	111.037	2.3732	115.034	2.3366									291.532	2.2386	300.923	2.1856	731.795	2.326	736.739	2.0954	--	--	--	--	--	--	--	--	--	--	--	--
	2.55035	0.03564	2.55051	0.00216	2.54654	-0.00012128		--	--	--	--	1028.77	2.3527	1064.1	2.0833	111.64	2.3732	115.66	2.3359									293.125	2.2386	302.567	2.1834	735.794	2.327	740.765	2.0954	--	--	--	--	--	--	--	--	--	--	--	--
	2.54791	0.03542	2.54807	0.00193	2.5441	-2.3526e-05		--	--	--	--	1034.33	2.3533	1069.85	2.082	112.243	2.3732	116.285	2.3356									294.717	2.2386	304.212	2.1809	739.793	2.3279	744.791	2.0951	--	--	--	--	--	--	--	--	--	--	--	--
	2.54547	0.0347	2.54562	0.00184	2.54166	-0.000102396		--	--	--	--	1039.89	2.3536	1075.6	2.0802	112.846	2.3732	116.91	2.3353									296.31	2.2386	305.856	2.1788	743.792	2.3288	748.817	2.0951	--	--	--	--	--	--	--	--	--	--	--	--
	2.54303	0.03411	2.54318	0.002	2.53922	-0.000159802		--	--	--	--	1045.45	2.3539	1081.35	2.0789	113.45	2.3732	117.535	2.335									297.903	2.2389	307.501	2.176	747.791	2.3301	752.843	2.0948	--	--	--	--	--	--	--	--	--	--	--	--
	2.54059	0.03417	2.54074	0.00185	2.53677	-0.000217169		--	--	--	--	1051.02	2.3542	1087.11	2.0774	114.054	2.3732	118.161	2.3347									299.496	2.2392	309.145	2.1738	751.789	2.3313	756.869	2.0948	--	--	--	--	--	--	--	--	--	--	--	--
	2.53815	0.03331	2.5383	0.00177	2.53433	-5.25665e-05		--	--	--	--	1056.58	2.3546	1092.86	2.0755	114.657	2.3732	118.786	2.3347									301.089	2.2392	310.789	2.1716	755.788	2.3322	760.895	2.0948	--	--	--	--	--	--	--	--	--	--	--	--
	2.53571	0.03274	2.53586	0.00191	2.53189	-0.000156866		--	--	--	--	1062.14	2.3549	1098.61	2.074	115.261	2.3732	119.411	2.3341									302.683	2.2395	312.434	2.1692	759.787	2.3332	764.921	2.0948	--	--	--	--	--	--	--	--	--	--	--	--
	2.53326	0.03212	2.53342	0.00204	2.52945	-0.000215027		--	--	--	--	1067.7	2.3552	1104.36	2.0712	115.864	2.3732	120.036	2.3338									304.276	2.2398	314.079	2.167	763.786	2.3341	768.947	2.0944	--	--	--	--	--	--	--	--	--	--	--	--
	2.53082	0.03184	2.53098	0.00198	2.52701	-0.000190192		--	--	--	--	1073.26	2.3558	1110.11	2.069	116.468	2.3732	120.662	2.3335									305.868	2.2402	315.723	2.1645	767.785	2.335	772.973	2.0944	--	--	--	--	--	--	--	--	--	--	--	--
	2.52838	0.03101	2.52853	0.00165	2.52457	-0.000261444		--	--	--	--	1078.82	2.3561	1115.87	2.0662	117.071	2.3732	121.287	2.3332									307.462	2.2402	317.367	2.162	771.784	2.3363	776.998	2.0941	--	--	--	--	--	--	--	--	--	--	--	--
	2.52594	0.03049	2.52609	0.0016	2.52213	-0.000190311		--	--	--	--	1084.38	2.3564	1121.62	2.0628	117.675	2.3732	121.912	2.3328									309.055	2.2405	319.012	2.1599	775.783	2.3375	781.024	2.0941	--	--	--	--	--	--	--	--	--	--	--	--
	2.5235	0.03044	2.52365	0.00173	2.51968	-0.000234705		--	--	--	--	1089.94	2.357	1127.37	2.0591	118.278	2.3732	122.537	2.3319									310.648	2.2408	320.656	2.1577	779.782	2.3384	785.05	2.0938	--	--	--	--	--	--	--	--	--	--	--	--
	2.52106	0.02974	2.52121	0.0019	2.51724	-0.000245416		--	--	--	--	1095.5	2.3577	1133.12	2.0545	118.882	2.3732	123.163	2.3316									312.242	2.2408	322.301	2.1555	783.78	2.3394	789.076	2.0938	--	--	--	--	--	--	--	--	--	--	--	--
	2.51862	0.02945	2.51877	0.00198	2.5148	-0.000183447		--	--	--	--	1101.06	2.358	1138.87	2.0495	119.485	2.3732	123.788	2.3313									313.835	2.2411	323.946	2.153	787.779	2.3406	793.102	2.0935	--	--	--	--	--	--	--	--	--	--	--	--
	2.51617	0.02926	2.51633	0.00185	2.51236	-0.000352573		--	--	--	--	1106.62	2.3586	1144.62	2.0427	120.088	2.3732	124.413	2.331									315.429	2.2414	325.59	2.1509	791.778	2.3415	797.128	2.0935	--	--	--	--	--	--	--	--	--	--	--	--
	2.51373	0.02908	2.51389	0.00167	2.50992	-0.000284653		--	--	--	--	1112.18	2.3595	1150.38	2.0343	120.691	2.3735	125.039	2.3307									317.022	2.2414	327.235	2.1487	795.777	2.3428	801.154	2.0935	--	--	--	--	--	--	--	--	--	--	--	--
	2.51129	0.02864	2.51144	0.00149	2.50748	-0.000354913		--	--	--	--	1117.74	2.3601	1156.13	2.0228	121.295	2.3735	125.664	2.3301									318.616	2.2414	328.879	2.1462	799.776	2.3437	805.18	2.0932	--	--	--	--	--	--	--	--	--	--	--	--
	2.50885	0.02913	2.509	0.00149	2.50504	-0.000290088		--	--	--	--	1123.31	2.3604	1161.88	2.0095	121.898	2.3735	126.289	2.3297									320.209	2.2417	330.524	2.144	803.775	2.3449	809.206	2.0929	--	--	--	--	--	--	--	--	--	--	--	--
	2.50641	0.02903	2.50656	0.00172	2.50259	-0.000344717		--	--	--	--	1128.87	2.3611	1167.63	1.994	122.502	2.3735	126.914	2.3291									321.803	2.2417	332.167	2.1419	807.774	2.3462	813.232	2.0929	--	--	--	--	--	--	--	--	--	--	--	--
	2.50397	0.02891	2.50412	0.00186	2.50015	-0.000267078		--	--	--	--	1134.43	2.362	1173.38	1.9751	123.105	2.3735	127.54	2.3288									323.396	2.242	333.813	2.1397	811.773	2.3471	817.257	2.0926	--	--	--	--	--	--	--	--	--	--	--	--
	2.50153	0.02921	2.50168	0.00176	2.49771	-0.000354953		--	--	--	--	1139.99	2.3626	1179.14	1.9515	123.708	2.3735	128.165	2.3285									324.989	2.242	335.457	2.1372	815.772	2.348	821.283	2.0923	--	--	--	--	--	--	--	--	--	--	--	--
	2.49908	0.02964	2.49924	0.00126	2.49527	-0.000421722		--	--	--	--	1145.55	2.3632	1184.89	1.9286	124.311	2.3735	128.79	2.3279									326.581	2.242	337.101	2.1351	819.77	2.349	825.309	2.092	--	--	--	--	--	--	--	--	--	--	--	--
	2.49664	0.0299	2.4968	0.00137	2.49283	-0.000487302		--	--	--	--	1151.11	2.3639	1190.64	1.9056	124.915	2.3735	129.415	2.3276									328.175	2.2423	338.745	2.1329	823.769	2.3502	829.335	2.092	--	--	--	--	--	--	--	--	--	--	--	--
	2.4942	0.03017	2.49435	0.00128	2.49039	-0.000403513		--	--	--	--	1156.67	2.3645	1196.39	1.8802	125.518	2.3735	130.041	2.327									329.768	2.2429	340.389	2.1304	827.768	2.3511	833.361	2.0917	--	--	--	--	--	--	--	--	--	--	--	--
	2.49176	0.03054	2.49191	0.00172	2.48795	-0.000584976		--	--	--	--	1162.23	2.3654	1202.14	1.8517	126.121	2.3738	130.666	2.3266									331.361	2.2429	342.033	2.1282	831.767	2.3521	837.387	2.0913	--	--	--	--	--	--	--	--	--	--	--	--
	2.48932	0.03107	2.48947	0.0014	2.4855	-0.000566171		--	--	--	--	1167.79	2.3663	1207.89	1.8241	126.725	2.3738	131.291	2.326									332.954	2.2433	343.677	2.1258	835.766	2.3533	841.413	2.0907	--	--	--	--	--	--	--	--	--	--	--	--
	2.48688	0.03086	2.48703	0.00146	2.48306	-0.000613144		--	--	--	--	1173.35	2.3673	1213.65	1.8027	127.328	2.3735	131.916	2.3257									334.547	2.2433	345.321	2.1236	839.765	2.3542	845.439	2.0904	--	--	--	--	--	--	--	--	--	--	--	--
	2.48444	0.03178	2.48459	0.0012	2.48062	-0.000636115		--	--	--	--	1178.91	2.3682	1219.4	1.7866	127.931	2.3738	132.542	2.3251									336.14	2.2436	346.965	2.1211	843.764	2.3555	849.465	2.0901	--	--	--	--	--	--	--	--	--	--	--	--
	2.48199	0.03106	2.48215	0.00122	2.47818	-0.000639685		--	--	--	--	1184.47	2.3691	1225.15	1.7708	128.535	2.3735	133.167	2.3242									337.732	2.2439	348.609	2.1186	847.763	2.3564	853.491	2.0898	--	--	--	--	--	--	--	--	--	--	--	--
	2.47955	0.03145	2.47971	0.00109	2.47574	-0.000655197		--	--	--	--	1190.03	2.3701	1230.9	1.7568	129.138	2.3738	133.792	2.3235									339.325	2.2439	350.253	2.1165	851.761	2.3573	857.516	2.0895	--	--	--	--	--	--	--	--	--	--	--	--
	2.47711	0.03181	2.47726	0.00131	2.4733	-0.000772549		--	--	--	--	1195.6	2.371	1236.65	1.7444	129.741	2.3735	134.417	2.3232									340.919	2.2442	351.896	2.1137	855.76	2.3583	861.542	2.0892	--	--	--	--	--	--	--	--	--	--	--	--
	2.47467	0.03181	2.47482	0.00135	2.47086	-0.000675549		--	--	--	--	1201.16	2.3722	1242.41	1.732	130.344	2.3735	135.043	2.3226									342.512	2.2442	353.541	2.1112	859.759	2.3592	865.568	2.0889	--	--	--	--	--	--	--	--	--	--	--	--
	2.47223	0.03231	2.47238	0.000990829	2.46841	-0.000713596		--	--	--	--	1206.72	2.3732	1248.16	1.7199	130.947	2.3735	135.668	2.322									344.106	2.2445	355.185	2.109	863.758	2.3604	869.594	2.0882	--	--	--	--	--	--	--	--	--	--	--	--
	2.46979	0.03231	2.46994	0.000915298	2.46597	-0.000664917		--	--	--	--	1212.28	2.3744	1253.91	1.7078	131.551	2.3735	136.293	2.3214									345.699	2.2445	356.829	2.1062	867.757	2.3617	873.62	2.0879	--	--	--	--	--	--	--	--	--	--	--	--
	2.46735	0.03225	2.4675	0.000705872	2.46353	-0.000770605		--	--	--	--	1217.84	2.3759	1259.66	1.6954	132.154	2.3735	136.919	2.3208									347.292	2.2445	358.473	2.1037	871.756	2.3626	877.646	2.0876	--	--	--	--	--	--	--	--	--	--	--	--
	2.4649	0.03284	2.46506	0.00087616	2.46109	-0.000875024		--	--	--	--	1223.4	2.3775	1265.41	1.6827	132.757	2.3735	137.544	2.3201									348.886	2.2448	360.117	2.1013	875.755	2.3635	881.672	2.087	--	--	--	--	--	--	--	--	--	--	--	--
	2.46246	0.03255	2.46262	0.000718231	2.45865	-0.00089621		--	--	--	--	1228.96	2.379	1271.16	1.6697	133.36	2.3735	138.169	2.3195									350.479	2.2448	361.762	2.0985	879.754	2.3645	885.698	2.0867	--	--	--	--	--	--	--	--	--	--	--	--
	2.46002	0.03252	2.46017	0.000876091	2.45621	-0.000954132		--	--	--	--	1234.52	2.3806	1276.92	1.6564	133.964	2.3735	138.794	2.3189									352.073	2.2448	363.406	2.096	883.753	2.3654	889.724	2.0864	--	--	--	--	--	--	--	--	--	--	--	--
	2.45758	0.03282	2.45773	0.000786003	2.45377	-0.000988251		--	--	--	--	1240.08	2.3821	1282.67	1.6421	134.567	2.3735	139.42	2.318									353.666	2.2451	365.051	2.0938	887.751	2.3666	893.75	2.0858	--	--	--	--	--	--	--	--	--	--	--	--
	2.45514	0.03397	2.45529	0.000859406	2.45132	-0.00117		--	--	--	--	1245.64	2.3846	1288.42	1.6279	135.17	2.3735	140.045	2.3173									355.26	2.2451	366.695	2.0917	891.75	2.3673	897.775	2.0851	--	--	--	--	--	--	--	--	--	--	--	--
	2.4527	0.03366	2.45285	0.000890579	2.44888	-0.00112		--	--	--	--	1251.2	2.3868	1294.17	1.6139	135.773	2.3735	140.67	2.3164									356.853	2.2454	368.339	2.0898	895.749	2.3682	901.801	2.0848	--	--	--	--	--	--	--	--	--	--	--	--
	2.45026	0.03379	2.45041	0.00106	2.44644	-0.00115		--	--	--	--	1256.76	2.3893	1299.92	1.6003	136.376	2.3735	141.295	2.3155									358.446	2.2454	369.983	2.0889	899.748	2.3694	905.827	2.0842	--	--	--	--	--	--	--	--	--	--	--	--
	2.44781	0.03402	2.44797	0.000597382	2.444	-0.00122		--	--	--	--	1262.33	2.3924	1305.68	1.5866	136.98	2.3735	141.921	2.3149									360.039	2.2457	371.627	2.0886	903.747	2.3704	909.853	2.0836	--	--	--	--	--	--	--	--	--	--	--	--
	2.44537	0.03424	2.44553	0.000652451	2.44156	-0.00134		--	--	--	--	1267.89	2.3958	1311.43	1.5733	137.583	2.3735	142.546	2.3139									361.632	2.246	373.271	2.0886	907.746	2.371	913.879	2.0827	--	--	--	--	--	--	--	--	--	--	--	--
	2.44293	0.03406	2.44308	0.000802208	2.43912	-0.00141		--	--	--	--	1273.45	2.3998	1317.18	1.5606	138.186	2.3735	143.171	2.313									363.226	2.2464	374.915	2.0889	911.745	2.3719	917.905	2.082	--	--	--	--	--	--	--	--	--	--	--	--
	2.44049	0.03439	2.44064	0.000440277	2.43668	-0.00157		--	--	--	--	1279.01	2.4051	1322.93	1.5482	138.789	2.3735	143.796	2.3121									364.819	2.2464	376.559	2.0895	915.744	2.3725	921.931	2.0814	--	--	--	--	--	--	--	--	--	--	--	--
	2.43805	0.0343	2.4382	0.000635559	2.43423	-0.00147		--	--	--	--	1284.57	2.4119	1328.68	1.537	139.392	2.3735	144.422	2.3111									366.412	2.2467	378.203	2.0904	919.742	2.3732	925.957	2.0808	--	--	--	--	--	--	--	--	--	--	--	--
	2.43561	0.0341	2.43576	0.000103134	2.43179	-0.00189		--	--	--	--	1290.13	2.4224	1334.44	1.5259	139.996	2.3735	145.047	2.3102									368.006	2.2467	379.848	2.0913	923.741	2.3738	929.983	2.0799	--	--	--	--	--	--	--	--	--	--	--	--
	2.43317	0.03425	2.43332	0.000356369	2.42935	-0.00199		--	--	--	--	1295.69	2.4407	1340.19	1.5159	140.599	2.3735	145.672	2.3093									369.599	2.247	381.492	2.092	927.74	2.3744	934.009	2.0789	--	--	--	--	--	--	--	--	--	--	--	--
	2.43073	0.03423	2.43088	4.20227e-05	2.42691	-0.0021		--	--	--	--	1301.25	2.4782	1345.94	1.5066	141.202	2.3735	146.297	2.3077									371.192	2.247	383.136	2.0929	931.739	2.375	938.035	2.0783	--	--	--	--	--	--	--	--	--	--	--	--
	2.42828	0.03442	2.42844	0.000124283	2.42447	-0.00238		--	--	--	--	1306.81	2.5381	1350.25	1.4998	141.805	2.3732	146.923	2.3065									372.785	2.2473	384.78	2.0935	935.738	2.3753	942.06	2.0774	--	--	--	--	--	--	--	--	--	--	--	--
	2.42584	0.03426	2.42599	-0.000330551	2.42203	-0.00259		--	--	--	--	1312.37	2.5827	--	--	142.408	2.3732	147.548	2.3056									374.377	2.2473	386.425	2.0941	939.737	2.3756	946.086	2.0762	--	--	--	--	--	--	--	--	--	--	--	--
	2.4234	0.03424	2.42355	-0.000211693	2.41959	-0.00275		--	--	--	--	1317.93	2.6283	--	--	143.011	2.3732	148.173	2.3043									375.97	2.2473	388.069	2.0948	943.736	2.3763	950.112	2.0749	--	--	--	--	--	--	--	--	--	--	--	--
	2.42096	0.03405	2.42111	-0.000711502	2.41714	-0.00316		--	--	--	--	1323.49	2.6844	--	--	143.614	2.3732	148.799	2.3031									377.563	2.2476	389.713	2.0954	947.735	2.3772	954.138	2.074	--	--	--	--	--	--	--	--	--	--	--	--
	2.41852	0.03373	2.41867	-0.000830635	2.4147	-0.00366		--	--	--	--	1329.05	2.7607	--	--	144.217	2.3732	149.424	2.3018									379.156	2.2476	391.356	2.096	951.734	2.3775	958.164	2.0727	--	--	--	--	--	--	--	--	--	--	--	--
	2.41608	0.03347	2.41623	-0.00113	2.41226	-0.0041		--	--	--	--	1334.62	2.8373	--	--	144.82	2.3732	150.049	2.3									380.749	2.2479	393	2.0963	955.732	2.3778	962.19	2.0715	--	--	--	--	--	--	--	--	--	--	--	--
	2.41364	0.03339	2.41379	-0.00146	2.40982	-0.00429		--	--	--	--	1340.18	2.8946	--	--	145.423	2.3732	150.674	2.2987									382.343	2.2482	394.645	2.0969	959.731	2.3781	966.216	2.0703	--	--	--	--	--	--	--	--	--	--	--	--
	2.41119	0.03304	2.41135	-0.00217	2.40738	-0.00492		--	--	--	--	1345.74	2.9396	--	--	146.026	2.3732	151.3	2.2972									383.936	2.2482	396.289	2.0972	963.73	2.3784	970.242	2.069	--	--	--	--	--	--	--	--	--	--	--	--
	2.40875	0.03264	2.40891	-0.00255	2.40494	-0.00544		--	--	--	--	1351.3	2.9823	--	--	146.629	2.3732	151.925	2.2956									385.529	2.2482	397.933	2.0975	967.729	2.3787	974.268	2.0678	--	--	--	--	--	--	--	--	--	--	--	--
	2.40631	0.03242	2.40646	-0.00356	2.4025	-0.00614		--	--	--	--	1353.54	3	--	--	147.232	2.3732	152.55	2.2941									387.123	2.2485	399.577	2.0979	971.728	2.379	978.294	2.0659	--	--	--	--	--	--	--	--	--	--	--	--
	2.40387	0.03157	2.40402	-0.00459	2.40005	-0.00689						--	--	--	--	147.835	2.3732	153.175	2.2922									388.716	2.2488	401.221	2.0982	975.727	2.3794	982.319	2.0644	--	--	--	--	--	--	--	--	--	--	--	--
	2.40143	0.03027	2.40158	-0.00613	2.39761	-0.00784						--	--	--	--	148.438	2.3735	153.801	2.2907									390.31	2.2488	402.865	2.0988	979.726	2.3797	986.345	2.0628	--	--	--	--	--	--	--	--	--	--	--	--
	2.39899	0.02955	2.39914	-0.00756	2.39517	-0.00881						--	--	--	--	149.041	2.3735	154.426	2.2888									391.903	2.2491	404.509	2.0988	983.725	2.38	990.371	2.061	--	--	--	--	--	--	--	--	--	--	--	--
	2.39655	0.02846	2.3967	-0.00955	2.39273	-0.00976						--	--	--	--	149.644	2.3735	155.051	2.2873									393.496	2.2491	406.154	2.0997	987.723	2.3803	994.397	2.0588	--	--	--	--	--	--	--	--	--	--	--	--
	2.3941	0.02708	2.39426	-0.01155	2.39029	-0.0111						--	--	--	--	150.247	2.3735	155.676	2.2854									395.089	2.2495	407.798	2.0997	991.722	2.3806	998.423	2.0566	--	--	--	--	--	--	--	--	--	--	--	--
	2.39166	0.02552	2.39182	-0.01424	2.38785	-0.01238						--	--	--	--	150.85	2.3735	156.302	2.2832									396.682	2.2498	409.441	2.1	995.721	2.3809	1002.45	2.0541	--	--	--	--	--	--	--	--	--	--	--	--
	2.38922	0.02343	2.38937	-0.01772	2.38541	-0.01405						--	--	--	--	151.453	2.3735	156.927	2.2814									398.276	2.2498	411.085	2.1003	999.72	2.3812	1006.47	2.0514	--	--	--	--	--	--	--	--	--	--	--	--
	2.38678	0.02071	2.38693	-0.02181	2.38297	-0.01564						--	--	--	--	152.056	2.3735	157.552	2.2795									399.869	2.2501	412.729	2.1006	1003.72	2.3818	1010.5	2.0483	--	--	--	--	--	--	--	--	--	--	--	--
	2.38434	0.0179	2.38449	-0.02581	2.38052	-0.01756						--	--	--	--	152.659	2.3735	158.177	2.2777									401.463	2.2504	414.374	2.101	1007.72	2.3825	1014.53	2.0455	--	--	--	--	--	--	--	--	--	--	--	--
	2.3819	0.01457	2.38205	-0.03112	2.37808	-0.0196						--	--	--	--	153.262	2.3735	158.803	2.2755									403.056	2.2504	416.018	2.101	1011.72	2.3828	1018.55	2.0417	--	--	--	--	--	--	--	--	--	--	--	--
	2.37946	0.01099	2.37961	-0.03717	2.37564	-0.02189						--	--	--	--	153.865	2.3735	159.428	2.2736									404.65	2.251	417.662	2.1013	1015.72	2.3834	1022.58	2.038	--	--	--	--	--	--	--	--	--	--	--	--
	2.37701	0.00657	2.37717	-0.04397	2.3732	-0.02427						--	--	--	--	154.468	2.3735	160.053	2.2718									406.243	2.251	419.306	2.1016	1019.71	2.384	1026.6	2.0337	--	--	--	--	--	--	--	--	--	--	--	--
	2.37457	0.00178	2.37473	-0.05172	2.37076	-0.02693						--	--	--	--	155.071	2.3735	160.679	2.2699									407.836	2.2513	420.95	2.1019	1023.71	2.3849	1030.63	2.0293	--	--	--	--	--	--	--	--	--	--	--	--
	2.37213	-0.0033	2.37228	-0.06049	2.36832	-0.02971						--	--	--	--	155.674	2.3735	161.304	2.2674									409.429	2.2513	422.594	2.1022	1027.71	2.3856	1034.66	2.0241	--	--	--	--	--	--	--	--	--	--	--	--
	2.36969	-0.00952	2.36984	-0.06969	2.36588	-0.03283						--	--	--	--	156.277	2.3735	161.929	2.2656									411.023	2.2516	424.238	2.1025	1031.71	2.3862	1038.68	2.0185	--	--	--	--	--	--	--	--	--	--	--	--
	2.36725	-0.01614	2.3674	-0.08089	2.36343	-0.03613						--	--	--	--	156.88	2.3735	162.554	2.2637									412.616	2.2516	425.882	2.1025	1035.71	2.3868	1042.71	2.0123	--	--	--	--	--	--	--	--	--	--	--	--
	2.36481	-0.0237	2.36496	-0.0924	2.36099	-0.03963						--	--	--	--	157.483	2.3735	163.18	2.2619									414.208	2.2519	427.526	2.1028	1039.71	2.3874	1046.73	2.0055	--	--	--	--	--	--	--	--	--	--	--	--
	2.36237	-0.03171	2.36252	-0.10452	2.35855	-0.04335						--	--	--	--	158.086	2.3735	163.805	2.2594									415.801	2.2519	429.171	2.1028	1043.71	2.3883	1050.76	1.9977	--	--	--	--	--	--	--	--	--	--	--	--
	2.35992	-0.04012	2.36008	-0.11848	2.35611	-0.04732						--	--	--	--	158.689	2.3735	164.43	2.2575									417.394	2.2522	430.816	2.1031	1047.71	2.3893	1054.79	1.9893	--	--	--	--	--	--	--	--	--	--	--	--
	2.35748	-0.04959	2.35764	-0.133	2.35367	-0.05152						--	--	--	--	159.292	2.3735	165.055	2.2557									418.988	2.2526	432.461	2.1031	1051.71	2.3899	1058.81	1.98	--	--	--	--	--	--	--	--	--	--	--	--
	2.35504	-0.0595	2.35519	-0.14889	2.35123	-0.05588						--	--	--	--	159.895	2.3735	165.681	2.2535									420.581	2.2526	434.105	2.1034	1055.7	2.3908	1062.84	1.9701	--	--	--	--	--	--	--	--	--	--	--	--
	2.3526	-0.06931	2.35275	-0.16514	2.34879	-0.0604						--	--	--	--	160.498	2.3732	166.306	2.2516									422.174	2.2529	435.749	2.1034	1059.7	2.3918	1066.86	1.9599	--	--	--	--	--	--	--	--	--	--	--	--
	2.35016	-0.07988	2.35031	-0.1823	2.34634	-0.0655						--	--	--	--	161.101	2.3732	166.931	2.2495									423.767	2.2529	437.393	2.1037	1063.7	2.393	1070.89	1.9484	--	--	--	--	--	--	--	--	--	--	--	--
	2.34772	-0.09112	2.34787	-0.20091	2.3439	-0.07028						--	--	--	--	161.704	2.3732	167.556	2.2476									425.361	2.2532	439.037	2.1037	1067.7	2.3939	1074.92	1.9366	--	--	--	--	--	--	--	--	--	--	--	--
	2.34528	-0.10214	2.34543	-0.21808	2.34146	-0.07555						--	--	--	--	162.308	2.3732	168.182	2.2457									426.955	2.2535	440.681	2.1041	1071.7	2.3952	1078.94	1.9246	--	--	--	--	--	--	--	--	--	--	--	--
	2.34283	-0.1135	2.34299	-0.23621	2.33902	-0.08085						--	--	--	--	162.911	2.3732	168.807	2.2436									428.548	2.2535	442.325	2.1041	1075.7	2.3961	1082.97	1.9122	--	--	--	--	--	--	--	--	--	--	--	--
	2.34039	-0.12499	2.34055	-0.25481	2.33658	-0.08657						--	--	--	--	163.514	2.3728	169.432	2.2417									430.141	2.2538	443.97	2.1044	1079.7	2.3973	1086.99	1.8998	--	--	--	--	--	--	--	--	--	--	--	--
	2.33795	-0.13591	2.3381	-0.2726	2.33414	-0.09212						--	--	--	--	164.117	2.3728	170.057	2.2398									431.734	2.2538	445.614	2.1044	1083.7	2.3986	1091.02	1.8874	--	--	--	--	--	--	--	--	--	--	--	--
	2.33551	-0.14709	2.33566	-0.28956	2.3317	-0.09767						--	--	--	--	164.72	2.3728	170.683	2.238									433.327	2.2541	447.258	2.1047	1087.7	2.4001	1095.04	1.8746	--	--	--	--	--	--	--	--	--	--	--	--
	2.33307	-0.15746	2.33322	-0.30604	2.32925	-0.10331						--	--	--	--	165.323	2.3728	171.308	2.2361									434.919	2.2541	448.902	2.105	1091.69	2.402	1099.07	1.8622	--	--	--	--	--	--	--	--	--	--	--	--
	2.33063	-0.16736	2.33078	-0.32135	2.32681	-0.10926						--	--	--	--	165.926	2.3728	171.933	2.2343									436.512	2.2541	450.546	2.105	1095.69	2.4035	1103.1	1.8492	--	--	--	--	--	--	--	--	--	--	--	--
	2.32819	-0.17588	2.32834	-0.33378	2.32437	-0.11481						--	--	--	--	166.529	2.3728	172.559	2.2324									438.105	2.2544	452.19	2.105	1099.69	2.4051	1107.12	1.8359	--	--	--	--	--	--	--	--	--	--	--	--
	2.32574	-0.1838	2.3259	-0.34586	2.32193	-0.12049						--	--	--	--	167.132	2.3728	173.184	2.2305									439.698	2.2547	453.834	2.1053	1103.69	2.4069	1111.15	1.8229	--	--	--	--	--	--	--	--	--	--	--	--
	2.3233	-0.18883	2.32346	-0.35568	2.31949	-0.12624						--	--	--	--	167.735	2.3728	173.809	2.2287									441.291	2.2547	455.478	2.1053	1107.69	2.4094	1115.17	1.8095	--	--	--	--	--	--	--	--	--	--	--	--
	2.32086	-0.19255	2.32101	-0.36461	2.31705	-0.13163						--	--	--	--	168.338	2.3728	174.434	2.2268									442.885	2.255	457.122	2.1056	1111.69	2.4113	1119.2	1.7968	--	--	--	--	--	--	--	--	--	--	--	--
	2.31842	-0.19353	2.31857	-0.37209	2.31461	-0.13715						--	--	--	--	168.941	2.3728	175.06	2.2253									444.478	2.2553	458.766	2.1056	1115.69	2.4138	1123.23	1.7844	--	--	--	--	--	--	--	--	--	--	--	--
	2.31598	-0.191	2.31613	-0.37882	2.31216	-0.14235						--	--	--	--	169.544	2.3725	175.685	2.2234									446.071	2.2553	460.41	2.1059	1119.69	2.4166	1127.25	1.7723	--	--	--	--	--	--	--	--	--	--	--	--
	2.31354	-0.18409	2.31369	-0.38329	2.30972	-0.1477						--	--	--	--	170.147	2.3725	176.31	2.2219									447.664	2.2557	462.055	2.1059	1123.69	2.4193	1131.28	1.7606	--	--	--	--	--	--	--	--	--	--	--	--
	2.3111	-0.17409	2.31125	-0.3861	2.30728	-0.15294						--	--	--	--	170.75	2.3725	176.935	2.22									449.257	2.256	463.699	2.1059	1127.68	2.4221	1135.3	1.7488	--	--	--	--	--	--	--	--	--	--	--	--
	2.30865	-0.15983	2.30881	-0.38761	2.30484	-0.15794						--	--	--	--	171.353	2.3725	177.561	2.2181									450.85	2.256	465.343	2.1062	1131.68	2.4259	1139.33	1.7379	--	--	--	--	--	--	--	--	--	--	--	--
	2.30621	-0.1425	2.30637	-0.38734	2.3024	-0.16321						--	--	--	--	171.956	2.3725	178.186	2.2166									452.444	2.2563	466.988	2.1062	1135.68	2.4299	1143.36	1.7277	--	--	--	--	--	--	--	--	--	--	--	--
	2.30377	-0.12344	2.30392	-0.38535	2.29996	-0.16813						--	--	--	--	172.559	2.3725	178.811	2.215									454.038	2.2566	468.632	2.1062	1139.68	2.4342	1147.38	1.7175	--	--	--	--	--	--	--	--	--	--	--	--
	2.30133	-0.10315	2.30148	-0.38033	2.29752	-0.17289						--	--	--	--	173.162	2.3725	179.436	2.2132									455.631	2.2566	470.277	2.1065	1143.68	2.4392	1151.41	1.7078	--	--	--	--	--	--	--	--	--	--	--	--
	2.29889	-0.08606	2.29904	-0.37395	2.29507	-0.17754						--	--	--	--	173.765	2.3725	180.062	2.2116									457.224	2.2569	471.921	2.1065	1147.68	2.4448	1155.43	1.6985	--	--	--	--	--	--	--	--	--	--	--	--
	2.29645	-0.07005	2.2966	-0.3655	2.29263	-0.18202						--	--	--	--	174.368	2.3722	180.687	2.2101									458.816	2.2569	473.566	2.1072	1151.68	2.4516	1159.46	1.6892	--	--	--	--	--	--	--	--	--	--	--	--
	2.29401	-0.0564	2.29416	-0.35458	2.29019	-0.1865						--	--	--	--	174.971	2.3722	181.312	2.2085									460.41	2.2572	475.21	2.1072	1155.68	2.459	1163.48	1.6803	--	--	--	--	--	--	--	--	--	--	--	--
	2.29156	-0.04477	2.29172	-0.34243	2.28775	-0.19087						--	--	--	--	175.574	2.3722	181.937	2.207									462.003	2.2572	476.855	2.1072	1159.68	2.4677	1167.51	1.671	--	--	--	--	--	--	--	--	--	--	--	--
	2.28912	-0.03592	2.28928	-0.32973	2.28531	-0.19475						--	--	--	--	176.177	2.3722	182.563	2.2051									463.596	2.2575	478.5	2.1075	1163.67	2.4776	1171.54	1.6623	--	--	--	--	--	--	--	--	--	--	--	--
	2.28668	-0.02842	2.28683	-0.31558	2.28287	-0.1984						--	--	--	--	176.78	2.3722	183.188	2.2036									465.19	2.2575	480.144	2.1075	1167.67	2.4897	1175.56	1.6533	--	--	--	--	--	--	--	--	--	--	--	--
	2.28424	-0.02245	2.28439	-0.30075	2.28043	-0.20193						--	--	--	--	177.383	2.3722	183.813	2.2023									466.783	2.2575	481.788	2.1075	1171.67	2.5031	1179.59	1.6443	--	--	--	--	--	--	--	--	--	--	--	--
	2.2818	-0.01919	2.28195	-0.28482	2.27798	-0.20551						--	--	--	--	177.986	2.3719	184.438	2.2008									468.376	2.2578	483.432	2.1078	1175.67	2.517	1183.61	1.6356	--	--	--	--	--	--	--	--	--	--	--	--
	2.27936	-0.01521	2.27951	-0.26903	2.27554	-0.20892						--	--	--	--	178.589	2.3722	185.064	2.1992									469.969	2.2578	485.077	2.1078	1179.67	2.5319	1187.64	1.6266	--	--	--	--	--	--	--	--	--	--	--	--
	2.27692	-0.01353	2.27707	-0.25303	2.2731	-0.21209						--	--	--	--	179.192	2.3719	185.689	2.198									471.562	2.2581	486.722	2.1078	1183.67	2.5471	1191.67	1.6176	--	--	--	--	--	--	--	--	--	--	--	--
	2.27448	-0.0108	2.27463	-0.23758	2.27066	-0.21519						--	--	--	--	179.795	2.3719	186.314	2.1961									473.155	2.2588	488.366	2.1081	1187.67	2.5632	1195.69	1.6083	--	--	--	--	--	--	--	--	--	--	--	--
	2.27203	-0.00911	2.27219	-0.22295	2.26822	-0.21808						--	--	--	--	180.398	2.3719	186.94	2.1949									474.749	2.2591	490.01	2.1081	1191.67	2.5809	1199.72	1.5993	--	--	--	--	--	--	--	--	--	--	--	--
	2.26959	-0.0077	2.26974	-0.20998	2.26578	-0.22066						--	--	--	--	181.001	2.3719	187.565	2.1933									476.343	2.2591	491.655	2.1084	1195.67	2.6004	1203.74	1.5904	--	--	--	--	--	--	--	--	--	--	--	--
	2.26715	-0.00626	2.2673	-0.19659	2.26334	-0.2232						--	--	--	--	181.604	2.3719	188.19	2.1918									477.936	2.2594	493.299	2.1084	1199.66	2.6209	1207.77	1.5814	--	--	--	--	--	--	--	--	--	--	--	--
	2.26471	-0.0052	2.26486	-0.1845	2.26089	-0.22542						--	--	--	--	182.207	2.3719	188.815	2.1906									479.53	2.2597	494.943	2.1084	1203.66	2.6416	1211.8	1.5727	--	--	--	--	--	--	--	--	--	--	--	--
	2.26227	-0.00337	2.26242	-0.1729	2.25845	-0.22744						--	--	--	--	182.81	2.3719	189.441	2.189									481.124	2.2597	496.588	2.1084	1207.66	2.6633	1215.82	1.5643	--	--	--	--	--	--	--	--	--	--	--	--
	2.25983	-0.00279	2.25998	-0.16246	2.25601	-0.22939						--	--	--	--	183.413	2.3716	190.066	2.1875									482.717	2.26	498.232	2.1087	1211.66	2.6863	1219.85	1.5562	--	--	--	--	--	--	--	--	--	--	--	--
	2.25739	-0.00195	2.25754	-0.15223	2.25357	-0.23098						--	--	--	--	184.016	2.3716	190.691	2.1862									484.31	2.26	499.875	2.1087	1215.66	2.7126	1223.87	1.5485	--	--	--	--	--	--	--	--	--	--	--	--
	2.25494	-0.00231	2.2551	-0.14337	2.25113	-0.23256						--	--	--	--	184.619	2.3716	191.316	2.185									485.904	2.2603	501.519	2.1087	1219.66	2.7458	1227.9	1.5407	--	--	--	--	--	--	--	--	--	--	--	--
	2.2525	-0.00201	2.25266	-0.13513	2.24869	-0.23383						--	--	--	--	185.222	2.3716	191.942	2.1834									487.498	2.2603	503.164	2.1087	1223.66	2.7917	1231.93	1.5327	--	--	--	--	--	--	--	--	--	--	--	--
	2.25006	-0.00189	2.25021	-0.12751	2.24625	-0.23478						--	--	--	--	185.825	2.3713	192.567	2.1822									489.091	2.2603	504.808	2.109	1227.66	2.8413	1235.95	1.5249	--	--	--	--	--	--	--	--	--	--	--	--
	2.24762	-0.00212	2.24777	-0.12037	2.2438	-0.23538						--	--	--	--	186.428	2.3713	193.192	2.1803									490.684	2.2606	506.452	2.109	1231.66	2.8791	1239.98	1.5175	--	--	--	--	--	--	--	--	--	--	--	--
	2.24518	-0.00226	2.24533	-0.11385	2.24136	-0.23589						--	--	--	--	187.031	2.3713	193.817	2.1791									492.278	2.2606	508.096	2.109	1235.65	2.9098	1244	1.5101	--	--	--	--	--	--	--	--	--	--	--	--
	2.24274	-0.00249	2.24289	-0.10876	2.23892	-0.23597						--	--	--	--	187.634	2.3713	194.443	2.1778									493.872	2.2606	509.739	2.109	1239.65	2.9374	1248.03	1.5032	--	--	--	--	--	--	--	--	--	--	--	--
	2.2403	-0.00216	2.24045	-0.10387	2.23648	-0.23589						--	--	--	--	188.238	2.3713	195.068	2.1766									495.466	2.2609	511.383	2.109	1243.65	2.9625	1249.97	1.4998	--	--	--	--	--	--	--	--	--	--	--	--
	2.23785	-0.003	2.23801	-0.09934	2.23404	-0.23542						--	--	--	--	188.841	2.3713	195.693	2.175									497.059	2.2609	513.027	2.1093	1247.65	2.9854	--	--	--	--	--	--	--	--	--	--	--	--	--	--
	2.23541	-0.00426	2.23557	-0.09582	2.2316	-0.23498						--	--	--	--	189.444	2.3713	196.318	2.1735									498.652	2.2609	514.671	2.1093	1250.37	3	--	--	--	--	--	--	--	--	--	--	--	--	--	--
	2.23297	-0.00513	2.23312	-0.09243	2.22916	-0.23443						--	--	--	--	190.047	2.3707	196.944	2.1723									500.245	2.2612	516.315	2.1093	--	--	--	--	--	--	--	--	--	--	--	--	--	--	--	--
	2.23053	-0.00618	2.23068	-0.08977	2.22672	-0.23347						--	--	--	--	190.65	2.3707	197.569	2.171									501.839	2.2615	517.959	2.1093	--	--	--	--	--	--	--	--	--	--	--	--	--	--	--	--
	2.22809	-0.00614	2.22824	-0.08742	2.22427	-0.23232						--	--	--	--	191.253	2.3707	198.194	2.1698									503.432	2.2615	519.603	2.1096	--	--	--	--	--	--	--	--	--	--	--	--	--	--	--	--
	2.22565	-0.00738	2.2258	-0.08548	2.22183	-0.23105						--	--	--	--	191.856	2.3707	198.82	2.1682									505.025	2.2619	521.247	2.1096	--	--	--	--	--	--	--	--	--	--	--	--	--	--	--	--
	2.22321	-0.00902	2.22336	-0.08378	2.21939	-0.22963						--	--	--	--	192.459	2.3704	199.445	2.167									506.619	2.2619	522.891	2.1096	--	--	--	--	--	--	--	--	--	--	--	--	--	--	--	--
	2.22076	-0.00935	2.22092	-0.08234	2.21695	-0.22784						--	--	--	--	193.062	2.3707	200.07	2.1654									508.212	2.2622	524.535	2.1096	--	--	--	--	--	--	--	--	--	--	--	--	--	--	--	--
	2.21832	-0.0107	2.21848	-0.08166	2.21451	-0.22594						--	--	--	--	193.665	2.3707	200.695	2.1642									509.806	2.2622	526.179	2.1096	--	--	--	--	--	--	--	--	--	--	--	--	--	--	--	--
	2.21588	-0.01204	2.21603	-0.08053	2.21207	-0.22411						--	--	--	--	194.268	2.3707	201.321	2.163									511.399	2.2625	527.823	2.1099	--	--	--	--	--	--	--	--	--	--	--	--	--	--	--	--
	2.21344	-0.01334	2.21359	-0.08001	2.20963	-0.22209						--	--	--	--	194.871	2.3704	201.946	2.1617									512.992	2.2628	529.467	2.1096	--	--	--	--	--	--	--	--	--	--	--	--	--	--	--	--
	2.211	-0.01323	2.21115	-0.07966	2.20718	-0.21987						--	--	--	--	195.474	2.3704	202.571	2.1605									514.585	2.2631	531.111	2.1099	--	--	--	--	--	--	--	--	--	--	--	--	--	--	--	--
	2.20856	-0.01545	2.20871	-0.07929	2.20474	-0.21741						--	--	--	--	196.077	2.3704	203.196	2.1592									516.178	2.2634	532.755	2.1099	--	--	--	--	--	--	--	--	--	--	--	--	--	--	--	--
	2.20612	-0.01618	2.20627	-0.07938	2.2023	-0.21483						--	--	--	--	196.681	2.3704	203.822	2.1577									517.77	2.2634	534.399	2.1099	--	--	--	--	--	--	--	--	--	--	--	--	--	--	--	--
	2.20367	-0.01848	2.20383	-0.07924	2.19986	-0.21237						--	--	--	--	197.284	2.3704	204.447	2.1561									519.364	2.2637	536.043	2.1099	--	--	--	--	--	--	--	--	--	--	--	--	--	--	--	--
	2.20123	-0.01845	2.20139	-0.07943	2.19742	-0.20991						--	--	--	--	197.887	2.3704	205.072	2.1549									520.957	2.264	537.687	2.1099	--	--	--	--	--	--	--	--	--	--	--	--	--	--	--	--
	2.19879	-0.02005	2.19894	-0.07952	2.19498	-0.20725						--	--	--	--	198.49	2.3704	205.697	2.1537									522.55	2.264	539.33	2.1103	--	--	--	--	--	--	--	--	--	--	--	--	--	--	--	--
	2.19635	-0.02082	2.1965	-0.07997	2.19254	-0.20455						--	--	--	--	199.093	2.3704	206.323	2.1524									524.143	2.2643	540.973	2.1103	--	--	--	--	--	--	--	--	--	--	--	--	--	--	--	--
	2.19391	-0.02247	2.19406	-0.08055	2.19009	-0.20197						--	--	--	--	199.696	2.3704	206.948	2.1512									525.736	2.2646	542.617	2.1103	--	--	--	--	--	--	--	--	--	--	--	--	--	--	--	--
	2.19147	-0.02379	2.19162	-0.08133	2.18765	-0.19932						--	--	--	--	200.299	2.3701	207.573	2.1496									527.328	2.2646	544.261	2.1106	--	--	--	--	--	--	--	--	--	--	--	--	--	--	--	--
	2.18903	-0.02473	2.18918	-0.08166	2.18521	-0.19682						--	--	--	--	200.902	2.3701	208.198	2.1484									528.921	2.2646	545.905	2.1106	--	--	--	--	--	--	--	--	--	--	--	--	--	--	--	--
	2.18658	-0.02656	2.18674	-0.0825	2.18277	-0.19424						--	--	--	--	201.505	2.3701	208.824	2.1471									530.514	2.265	547.55	2.1106	--	--	--	--	--	--	--	--	--	--	--	--	--	--	--	--
	2.18414	-0.02692	2.1843	-0.08312	2.18033	-0.19158						--	--	--	--	202.108	2.3697	209.449	2.1459									532.107	2.265	549.194	2.1106	--	--	--	--	--	--	--	--	--	--	--	--	--	--	--	--
	2.1817	-0.02812	2.18185	-0.08373	2.17789	-0.18896						--	--	--	--	202.712	2.3697	210.074	2.1447									533.7	2.265	550.838	2.1109	--	--	--	--	--	--	--	--	--	--	--	--	--	--	--	--
	2.17926	-0.02931	2.17941	-0.08404	2.17545	-0.18658						--	--	--	--	203.315	2.3697	210.7	2.1431									535.293	2.2653	552.482	2.1109	--	--	--	--	--	--	--	--	--	--	--	--	--	--	--	--
	2.17682	-0.02948	2.17697	-0.08534	2.173	-0.18416						--	--	--	--	203.919	2.3697	211.325	2.1422									536.886	2.2653	554.126	2.1109	--	--	--	--	--	--	--	--	--	--	--	--	--	--	--	--
	2.17438	-0.03121	2.17453	-0.08566	2.17056	-0.18186						--	--	--	--	204.522	2.3694	211.95	2.1403									538.479	2.2656	555.77	2.1109	--	--	--	--	--	--	--	--	--	--	--	--	--	--	--	--
	2.17194	-0.03183	2.17209	-0.08614	2.16812	-0.17956						--	--	--	--	205.125	2.3694	212.575	2.1394									540.072	2.2659	557.414	2.1109	--	--	--	--	--	--	--	--	--	--	--	--	--	--	--	--
	2.16949	-0.03303	2.16965	-0.08695	2.16568	-0.1773						--	--	--	--	205.728	2.3691	213.201	2.1378									541.666	2.2659	559.059	2.1109	--	--	--	--	--	--	--	--	--	--	--	--	--	--	--	--
	2.16705	-0.0339	2.16721	-0.08768	2.16324	-0.17523						--	--	--	--	206.331	2.3691	213.826	2.1366									543.259	2.2662	560.703	2.1109	--	--	--	--	--	--	--	--	--	--	--	--	--	--	--	--
	2.16461	-0.03512	2.16476	-0.08789	2.1608	-0.17325						--	--	--	--	206.934	2.3691	214.451	2.1354									544.851	2.2668	562.348	2.1109	--	--	--	--	--	--	--	--	--	--	--	--	--	--	--	--
	2.16217	-0.03576	2.16232	-0.0883	2.15836	-0.17127						--	--	--	--	207.537	2.3688	215.076	2.1338									546.444	2.2671	563.992	2.1112	--	--	--	--	--	--	--	--	--	--	--	--	--	--	--	--
	2.15973	-0.0369	2.15988	-0.08887	2.15591	-0.1694						--	--	--	--	208.14	2.3688	215.702	2.1326									548.038	2.2674	565.637	2.1112	--	--	--	--	--	--	--	--	--	--	--	--	--	--	--	--
	2.15729	-0.03695	2.15744	-0.0892	2.15347	-0.16778						--	--	--	--	208.743	2.3688	216.327	2.1313									549.631	2.2674	567.282	2.1112	--	--	--	--	--	--	--	--	--	--	--	--	--	--	--	--
	2.15485	-0.03896	2.155	-0.08988	2.15103	-0.16627						--	--	--	--	209.346	2.3688	216.952	2.1301									551.224	2.2677	568.927	2.1112	--	--	--	--	--	--	--	--	--	--	--	--	--	--	--	--
	2.1524	-0.03972	2.15256	-0.08993	2.14859	-0.16472						--	--	--	--	209.949	2.3685	217.577	2.1289									552.817	2.2681	570.572	2.1112	--	--	--	--	--	--	--	--	--	--	--	--	--	--	--	--
	2.14996	-0.04104	2.15012	-0.09047	2.14615	-0.16329						--	--	--	--	210.552	2.3685	218.203	2.1276									554.409	2.2684	572.217	2.1112	--	--	--	--	--	--	--	--	--	--	--	--	--	--	--	--
	2.14752	-0.04226	2.14767	-0.09048	2.14371	-0.16187						--	--	--	--	211.155	2.3685	218.828	2.1264									556.002	2.2687	573.861	2.1112	--	--	--	--	--	--	--	--	--	--	--	--	--	--	--	--
	2.14508	-0.04376	2.14523	-0.0908	2.14127	-0.16044						--	--	--	--	211.758	2.3682	219.453	2.1248									557.594	2.269	575.506	2.1112	--	--	--	--	--	--	--	--	--	--	--	--	--	--	--	--
	2.14264	-0.04445	2.14279	-0.09061	2.13882	-0.15913						--	--	--	--	212.361	2.3682	220.078	2.1236									559.187	2.269	577.151	2.1115	--	--	--	--	--	--	--	--	--	--	--	--	--	--	--	--
	2.1402	-0.04552	2.14035	-0.09066	2.13638	-0.15774						--	--	--	--	212.964	2.3682	220.704	2.1223									560.779	2.2693	578.795	2.1112	--	--	--	--	--	--	--	--	--	--	--	--	--	--	--	--
	2.13776	-0.04736	2.13791	-0.09042	2.13394	-0.15623						--	--	--	--	213.567	2.3682	221.329	2.1211									562.371	2.2693	580.44	2.1115	--	--	--	--	--	--	--	--	--	--	--	--	--	--	--	--
	2.13531	-0.04816	2.13547	-0.09011	2.1315	-0.15496						--	--	--	--	214.17	2.3682	221.954	2.1196									563.964	2.2696	582.084	2.1115	--	--	--	--	--	--	--	--	--	--	--	--	--	--	--	--
	2.13287	-0.04961	2.13303	-0.09023	2.12906	-0.15377						--	--	--	--	214.774	2.3679	222.58	2.118									565.557	2.2699	583.73	2.1115	--	--	--	--	--	--	--	--	--	--	--	--	--	--	--	--
	2.13043	-0.05095	2.13058	-0.08962	2.12662	-0.15254						--	--	--	--	215.377	2.3679	223.205	2.1168									567.15	2.2702	585.374	2.1115	--	--	--	--	--	--	--	--	--	--	--	--	--	--	--	--
	2.12799	-0.05174	2.12814	-0.08913	2.12418	-0.15131						--	--	--	--	215.98	2.3679	223.83	2.1155									568.742	2.2705	587.019	2.1115	--	--	--	--	--	--	--	--	--	--	--	--	--	--	--	--
	2.12555	-0.05315	2.1257	-0.08903	2.12173	-0.15012						--	--	--	--	216.583	2.3679	224.455	2.1143									570.334	2.2705	588.663	2.1115	--	--	--	--	--	--	--	--	--	--	--	--	--	--	--	--
	2.12311	-0.05395	2.12326	-0.08851	2.11929	-0.14881						--	--	--	--	217.187	2.3679	225.081	2.113									571.927	2.2708	590.308	2.1118	--	--	--	--	--	--	--	--	--	--	--	--	--	--	--	--
	2.12067	-0.05557	2.12082	-0.08794	2.11685	-0.14758						--	--	--	--	217.79	2.3676	225.706	2.1121									573.52	2.2712	591.952	2.1118	--	--	--	--	--	--	--	--	--	--	--	--	--	--	--	--
	2.11823	-0.05709	2.11838	-0.08758	2.11441	-0.14679						--	--	--	--	218.393	2.3676	226.331	2.1109									575.112	2.2712	593.596	2.1118	--	--	--	--	--	--	--	--	--	--	--	--	--	--	--	--
	2.11578	-0.05809	2.11594	-0.08695	2.11197	-0.14584						--	--	--	--	218.996	2.3676	226.956	2.1093									576.706	2.2715	595.24	2.1118	--	--	--	--	--	--	--	--	--	--	--	--	--	--	--	--
	2.11334	-0.06015	2.11349	-0.08707	2.10953	-0.14481						--	--	--	--	219.599	2.3676	227.582	2.1081									578.299	2.2718	596.884	2.1118	--	--	--	--	--	--	--	--	--	--	--	--	--	--	--	--
	2.1109	-0.06203	2.11105	-0.08685	2.10709	-0.14385						--	--	--	--	220.203	2.3673	228.207	2.1072									579.892	2.2721	598.529	2.1118	--	--	--	--	--	--	--	--	--	--	--	--	--	--	--	--
	2.10846	-0.06501	2.10861	-0.08688	2.10464	-0.14282						--	--	--	--	220.806	2.3673	228.832	2.1059									581.485	2.2724	600.173	2.1118	--	--	--	--	--	--	--	--	--	--	--	--	--	--	--	--
	2.10602	-0.068	2.10617	-0.08811	2.1022	-0.14175						--	--	--	--	221.409	2.3673	229.457	2.1047									583.079	2.2724	601.817	2.1118	--	--	--	--	--	--	--	--	--	--	--	--	--	--	--	--
	2.10358	-0.07212	2.10373	-0.09125	2.09976	-0.14068						--	--	--	--	222.012	2.3673	230.083	2.1037									584.671	2.2727	603.461	2.1118	--	--	--	--	--	--	--	--	--	--	--	--	--	--	--	--
	2.10114	-0.07737	2.10129	-0.0968	2.09732	-0.13953						--	--	--	--	222.615	2.367	230.708	2.1028									586.264	2.273	605.105	2.1118	--	--	--	--	--	--	--	--	--	--	--	--	--	--	--	--
	2.09869	-0.08471	2.09885	-0.10986	2.09488	-0.13854						--	--	--	--	223.218	2.367	231.333	2.1016									587.856	2.273	606.75	2.1121	--	--	--	--	--	--	--	--	--	--	--	--	--	--	--	--
	2.09625	-0.09445	2.09641	-0.13306	2.09244	-0.13766						--	--	--	--	223.821	2.367	231.958	2.1006									589.449	2.2733	608.395	2.1118	--	--	--	--	--	--	--	--	--	--	--	--	--	--	--	--
	2.09381	-0.10783	2.09396	-0.17311	2.09	-0.13675						--	--	--	--	224.424	2.367	232.584	2.1									591.041	2.2733	610.039	2.1121	--	--	--	--	--	--	--	--	--	--	--	--	--	--	--	--
	2.09137	-0.1245	2.09152	-0.23195	2.08755	-0.1362						--	--	--	--	225.028	2.367	233.209	2.0994									592.634	2.2736	611.683	2.1121	--	--	--	--	--	--	--	--	--	--	--	--	--	--	--	--
	2.08893	-0.14685	2.08908	-0.30645	2.08511	-0.136						--	--	--	--	225.631	2.367	233.834	2.0991									594.226	2.2739	613.327	2.1121	--	--	--	--	--	--	--	--	--	--	--	--	--	--	--	--
	2.08649	-0.1741	2.08664	-0.39352	2.08267	-0.13643						--	--	--	--	226.234	2.367	234.46	2.0988									595.818	2.2739	614.971	2.1121	--	--	--	--	--	--	--	--	--	--	--	--	--	--	--	--
	2.08405	-0.20875	2.0842	-0.49123	2.08023	-0.13747						--	--	--	--	226.837	2.367	235.085	2.0985									597.411	2.2746	616.616	2.1121	--	--	--	--	--	--	--	--	--	--	--	--	--	--	--	--
	2.0816	-0.24819	2.08176	-0.59731	2.07779	-0.13905						--	--	--	--	227.44	2.367	235.71	2.0988									599.004	2.2749	618.261	2.1121	--	--	--	--	--	--	--	--	--	--	--	--	--	--	--	--
	2.07916	-0.29263	2.07932	-0.70889	2.07535	-0.14187						--	--	--	--	228.044	2.3666	236.335	2.0988									600.597	2.2752	619.906	2.1121	--	--	--	--	--	--	--	--	--	--	--	--	--	--	--	--
	2.07672	-0.33989	2.07687	-0.82631	2.07291	-0.14564						--	--	--	--	228.647	2.3666	236.961	2.0991									602.19	2.2752	621.55	2.1121	--	--	--	--	--	--	--	--	--	--	--	--	--	--	--	--
	2.07428	-0.38887	2.07443	-0.94565	2.07047	-0.1504						--	--	--	--	229.25	2.3666	237.586	2.0994									603.782	2.2755	623.194	2.1121	--	--	--	--	--	--	--	--	--	--	--	--	--	--	--	--
	2.07184	-0.43877	2.07199	-1.06554	2.06802	-0.15619						--	--	--	--	229.854	2.3666	238.211	2.0997									605.376	2.2758	624.838	2.1121	--	--	--	--	--	--	--	--	--	--	--	--	--	--	--	--
	2.0694	-0.48992	2.06955	-1.18673	2.06558	-0.1629						--	--	--	--	230.457	2.3666	238.836	2.1003									606.969	2.2761	626.482	2.1121	--	--	--	--	--	--	--	--	--	--	--	--	--	--	--	--
	2.06696	-0.54211	2.06711	-1.3084	2.06314	-0.17047						--	--	--	--	231.06	2.3666	239.462	2.1006									608.562	2.2764	628.126	2.1121	--	--	--	--	--	--	--	--	--	--	--	--	--	--	--	--
	2.06451	-0.59589	2.06467	-1.42678	2.0607	-0.179						--	--	--	--	231.663	2.3666	240.087	2.1013									610.154	2.2764	629.77	2.1124	--	--	--	--	--	--	--	--	--	--	--	--	--	--	--	--
	2.06207	-0.64957	2.06223	-1.54221	2.05826	-0.18817						--	--	--	--	232.266	2.3666	240.712	2.1016									611.747	2.2767	631.414	2.1124	--	--	--	--	--	--	--	--	--	--	--	--	--	--	--	--
	2.05963	-0.70232	2.05978	-1.65276	2.05582	-0.19777						--	--	--	--	232.87	2.3666	241.337	2.1025									613.339	2.277	633.058	2.1124	--	--	--	--	--	--	--	--	--	--	--	--	--	--	--	--
	2.05719	-0.75428	2.05734	-1.75301	2.05338	-0.20832						--	--	--	--	233.473	2.3663	241.963	2.1028									614.932	2.277	634.702	2.1124	--	--	--	--	--	--	--	--	--	--	--	--	--	--	--	--
	2.05475	-0.80269	2.0549	-1.84021	2.05093	-0.21923						--	--	--	--	234.076	2.3663	242.588	2.1031									616.524	2.2774	636.347	2.1124	--	--	--	--	--	--	--	--	--	--	--	--	--	--	--	--
	2.05231	-0.84686	2.05246	-1.91437	2.04849	-0.23074						--	--	--	--	234.679	2.3663	243.213	2.1037									618.115	2.2777	637.991	2.1124	--	--	--	--	--	--	--	--	--	--	--	--	--	--	--	--
	2.04987	-0.88509	2.05002	-1.97067	2.04605	-0.24268						--	--	--	--	235.282	2.3663	243.838	2.1041									619.708	2.2777	639.635	2.1124	--	--	--	--	--	--	--	--	--	--	--	--	--	--	--	--
	2.04742	-0.91507	2.04758	-2.00363	2.04361	-0.25529						--	--	--	--	235.885	2.366	244.464	2.1044									621.301	2.278	641.279	2.1124	--	--	--	--	--	--	--	--	--	--	--	--	--	--	--	--
	2.04498	-0.93384	2.04514	-2.00226	2.04117	-0.26835						--	--	--	--	236.488	2.366	245.089	2.1047									622.893	2.278	642.923	2.1124	--	--	--	--	--	--	--	--	--	--	--	--	--	--	--	--
	2.04254	-0.93922	2.04269	-1.95694	2.03873	-0.28184						--	--	--	--	237.091	2.3657	245.714	2.105									624.486	2.2783	644.568	2.1124	--	--	--	--	--	--	--	--	--	--	--	--	--	--	--	--
	2.0401	-0.92846	2.04025	-1.85394	2.03629	-0.29588						--	--	--	--	237.695	2.3657	246.339	2.105									626.079	2.2786	646.212	2.1127	--	--	--	--	--	--	--	--	--	--	--	--	--	--	--	--
	2.03766	-0.90111	2.03781	-1.68503	2.03384	-0.31084						--	--	--	--	238.298	2.3654	246.965	2.1053									627.671	2.2789	647.856	2.1124	--	--	--	--	--	--	--	--	--	--	--	--	--	--	--	--
	2.03522	-0.85625	2.03537	-1.46324	2.0314	-0.32643						--	--	--	--	238.901	2.3654	247.59	2.1056									629.264	2.2789	649.5	2.1127	--	--	--	--	--	--	--	--	--	--	--	--	--	--	--	--
	2.03278	-0.79571	2.03293	-1.22429	2.02896	-0.34265						--	--	--	--	239.504	2.3651	248.215	2.1056									630.857	2.2792	651.144	2.1127	--	--	--	--	--	--	--	--	--	--	--	--	--	--	--	--
	2.03033	-0.7251	2.03049	-1.00676	2.02652	-0.35975						--	--	--	--	240.107	2.3651	248.841	2.1059									632.451	2.2795	652.788	2.1127	--	--	--	--	--	--	--	--	--	--	--	--	--	--	--	--
	2.02789	-0.64957	2.02805	-0.82638	2.02408	-0.37753						--	--	--	--	240.71	2.3651	249.466	2.1062									634.044	2.2798	654.432	2.1127	--	--	--	--	--	--	--	--	--	--	--	--	--	--	--	--
	2.02545	-0.57564	2.0256	-0.68026	2.02164	-0.3959						--	--	--	--	241.313	2.3651	250.091	2.1062									635.637	2.2801	656.076	2.1127	--	--	--	--	--	--	--	--	--	--	--	--	--	--	--	--
	2.02301	-0.50743	2.02316	-0.5636	2.0192	-0.41506						--	--	--	--	241.916	2.3648	250.716	2.1062									637.23	2.2805	657.72	2.1127	--	--	--	--	--	--	--	--	--	--	--	--	--	--	--	--
	2.02057	-0.44781	2.02072	-0.47173	2.01675	-0.43481						--	--	--	--	242.519	2.3648	251.342	2.1065									638.823	2.2805	659.365	2.1127	--	--	--	--	--	--	--	--	--	--	--	--	--	--	--	--
	2.01813	-0.39734	2.01828	-0.39894	2.01431	-0.45505						--	--	--	--	243.122	2.3648	251.967	2.1065									640.416	2.2808	661.009	2.1127	--	--	--	--	--	--	--	--	--	--	--	--	--	--	--	--
	2.01569	-0.35648	2.01584	-0.34408	2.01187	-0.47596						--	--	--	--	243.725	2.3648	252.592	2.1068									642.009	2.2808	662.654	2.1124	--	--	--	--	--	--	--	--	--	--	--	--	--	--	--	--
	2.01324	-0.32215	2.0134	-0.3024	2.00943	-0.4971						--	--	--	--	244.328	2.3648	253.217	2.1068									643.602	2.2811	664.299	2.1127	--	--	--	--	--	--	--	--	--	--	--	--	--	--	--	--
	2.0108	-0.29354	2.01096	-0.27109	2.00699	-0.51801						--	--	--	--	244.931	2.3648	253.843	2.1068									645.195	2.2814	665.943	2.1127	--	--	--	--	--	--	--	--	--	--	--	--	--	--	--	--
	2.00836	-0.26974	2.00851	-0.24774	2.00455	-0.53828						--	--	--	--	245.534	2.3648	254.468	2.1072									646.788	2.2817	667.588	2.1124	--	--	--	--	--	--	--	--	--	--	--	--	--	--	--	--
	2.00592	-0.24982	2.00607	-0.22879	2.00211	-0.55768						--	--	--	--	246.137	2.3648	255.093	2.1072									648.38	2.2817	669.232	2.1127	--	--	--	--	--	--	--	--	--	--	--	--	--	--	--	--
	2.00348	-0.23277	2.00363	-0.21485	1.99966	-0.57585						--	--	--	--	246.74	2.3648	255.718	2.1072									649.974	2.2817	670.876	2.1127	--	--	--	--	--	--	--	--	--	--	--	--	--	--	--	--
	2.00104	-0.21824	2.00119	-0.20215	1.99722	-0.59228						--	--	--	--	247.343	2.3645	256.344	2.1072									651.566	2.282	672.521	2.1127	--	--	--	--	--	--	--	--	--	--	--	--	--	--	--	--
	1.9986	-0.20554	1.99875	-0.19205	1.99478	-0.60723						--	--	--	--	247.946	2.3645	256.969	2.1075									653.159	2.2826	674.165	2.1124	--	--	--	--	--	--	--	--	--	--	--	--	--	--	--	--
	1.99615	-0.19444	1.99631	-0.18327	1.99234	-0.62068						--	--	--	--	248.549	2.3645	257.594	2.1075									654.751	2.2829	675.81	2.1124	--	--	--	--	--	--	--	--	--	--	--	--	--	--	--	--
	1.99371	-0.18505	1.99387	-0.17619	1.9899	-0.6335						--	--	--	--	249.152	2.3645	258.219	2.1075									656.344	2.2829	677.455	2.1124	--	--	--	--	--	--	--	--	--	--	--	--	--	--	--	--
	1.99127	-0.17658	1.99142	-0.1694	1.98746	-0.64532						--	--	--	--	249.755	2.3642	258.845	2.1075									657.937	2.2832	679.099	2.1124	--	--	--	--	--	--	--	--	--	--	--	--	--	--	--	--
	1.98883	-0.16902	1.98898	-0.16383	1.98502	-0.65583						--	--	--	--	250.358	2.3642	259.47	2.1078									659.53	2.2836	680.744	2.1124	--	--	--	--	--	--	--	--	--	--	--	--	--	--	--	--
	1.98639	-0.16199	1.98654	-0.15868	1.98257	-0.66519						--	--	--	--	250.961	2.3639	260.095	2.1078									661.123	2.2839	682.389	2.1124	--	--	--	--	--	--	--	--	--	--	--	--	--	--	--	--
	1.98395	-0.15605	1.9841	-0.15401	1.98013	-0.67325						--	--	--	--	251.564	2.3639	260.721	2.1078									662.716	2.2842	684.033	2.1124	--	--	--	--	--	--	--	--	--	--	--	--	--	--	--	--
	1.98151	-0.1496	1.98166	-0.15031	1.97769	-0.68003						--	--	--	--	252.167	2.3639	261.346	2.1078									664.308	2.2842	685.677	2.1127	--	--	--	--	--	--	--	--	--	--	--	--	--	--	--	--
	1.97906	-0.1445	1.97922	-0.14667	1.97525	-0.68551						--	--	--	--	252.771	2.3639	261.971	2.1078									665.9	2.2848	687.322	2.1124	--	--	--	--	--	--	--	--	--	--	--	--	--	--	--	--
	1.97662	-0.14001	1.97678	-0.14282	1.97281	-0.68979						--	--	--	--	253.374	2.3639	262.596	2.1078									667.493	2.2848	688.967	2.1124	--	--	--	--	--	--	--	--	--	--	--	--	--	--	--	--
	1.97418	-0.136	1.97433	-0.14008	1.97037	-0.69301						--	--	--	--	253.977	2.3639	263.222	2.1078									669.085	2.2851	690.613	2.1124	--	--	--	--	--	--	--	--	--	--	--	--	--	--	--	--
	1.97174	-0.13198	1.97189	-0.1376	1.96793	-0.69467						--	--	--	--	254.58	2.3639	263.847	2.1078									670.678	2.2854	692.257	2.1127	--	--	--	--	--	--	--	--	--	--	--	--	--	--	--	--
	1.9693	-0.12839	1.96945	-0.13527	1.96548	-0.69554						--	--	--	--	255.183	2.3639	264.472	2.1078									672.27	2.2857	693.902	2.1124	--	--	--	--	--	--	--	--	--	--	--	--	--	--	--	--
	1.96686	-0.12505	1.96701	-0.133	1.96304	-0.69467						--	--	--	--	255.786	2.3639	265.097	2.1081									673.863	2.286	695.546	2.1127	--	--	--	--	--	--	--	--	--	--	--	--	--	--	--	--
	1.96442	-0.12223	1.96457	-0.13108	1.9606	-0.69297						--	--	--	--	256.39	2.3639	265.723	2.1081									675.456	2.2863	697.192	2.1124	--	--	--	--	--	--	--	--	--	--	--	--	--	--	--	--
	1.96198	-0.11974	1.96213	-0.12936	1.95816	-0.68987						--	--	--	--	256.993	2.3639	266.348	2.1081									677.05	2.2867	698.837	2.1127	--	--	--	--	--	--	--	--	--	--	--	--	--	--	--	--
	1.95953	-0.11671	1.95969	-0.12744	1.95572	-0.68614						--	--	--	--	257.596	2.3639	266.973	2.1081									678.642	2.2867	700.481	2.1127	--	--	--	--	--	--	--	--	--	--	--	--	--	--	--	--
	1.95709	-0.11456	1.95724	-0.126	1.95328	-0.68106						--	--	--	--	258.199	2.3639	267.598	2.1081									680.235	2.287	702.126	2.1127	--	--	--	--	--	--	--	--	--	--	--	--	--	--	--	--
	1.95465	-0.11232	1.9548	-0.12469	1.95084	-0.67591						--	--	--	--	258.802	2.3639	268.224	2.1081									681.828	2.2873	703.771	2.1127	--	--	--	--	--	--	--	--	--	--	--	--	--	--	--	--
	1.95221	-0.10971	1.95236	-0.12339	1.94839	-0.67007						--	--	--	--	259.405	2.3639	268.849	2.1081									683.421	2.2873	705.416	2.1127	--	--	--	--	--	--	--	--	--	--	--	--	--	--	--	--
	1.94977	-0.10793	1.94992	-0.12257	1.94595	-0.66396						--	--	--	--	260.008	2.3639	269.474	2.1081									685.014	2.2876	707.061	2.1124	--	--	--	--	--	--	--	--	--	--	--	--	--	--	--	--
	1.94733	-0.1062	1.94748	-0.12154	1.94351	-0.65647						--	--	--	--	260.611	2.3639	270.099	2.1081									686.607	2.2879	708.705	2.1124	--	--	--	--	--	--	--	--	--	--	--	--	--	--	--	--
	1.94489	-0.1048	1.94504	-0.12037	1.94107	-0.64782						--	--	--	--	261.214	2.3639	270.725	2.1081									688.2	2.2882	710.349	2.1124	--	--	--	--	--	--	--	--	--	--	--	--	--	--	--	--
	1.94244	-0.10304	1.9426	-0.11954	1.93863	-0.63798						--	--	--	--	261.817	2.3635	271.35	2.1081									689.793	2.2885	711.993	2.1124	--	--	--	--	--	--	--	--	--	--	--	--	--	--	--	--
	1.94	-0.10152	1.94016	-0.11831	1.93619	-0.62818						--	--	--	--	262.42	2.3635	271.975	2.1084									691.386	2.2888	713.638	2.1124	--	--	--	--	--	--	--	--	--	--	--	--	--	--	--	--
	1.93756	-0.09978	1.93771	-0.11797	1.93375	-0.61751						--	--	--	--	263.023	2.3635	272.601	2.1084									692.979	2.2891	715.283	2.1124	--	--	--	--	--	--	--	--	--	--	--	--	--	--	--	--
	1.93512	-0.09846	1.93527	-0.11673	1.9313	-0.60755						--	--	--	--	263.626	2.3635	273.226	2.1084									694.573	2.2894	716.928	2.1124	--	--	--	--	--	--	--	--	--	--	--	--	--	--	--	--
	1.93268	-0.09714	1.93283	-0.11618	1.92886	-0.59787						--	--	--	--	264.229	2.3629	273.851	2.1084									696.166	2.2898	718.573	2.1124	--	--	--	--	--	--	--	--	--	--	--	--	--	--	--	--
	1.93024	-0.09614	1.93039	-0.11536	1.92642	-0.58894						--	--	--	--	264.832	2.3629	274.476	2.1084									697.76	2.2904	720.217	2.1124	--	--	--	--	--	--	--	--	--	--	--	--	--	--	--	--
	1.9278	-0.09508	1.92795	-0.11467	1.92398	-0.58129						--	--	--	--	265.435	2.3629	275.102	2.1084									699.353	2.2904	721.862	2.1124	--	--	--	--	--	--	--	--	--	--	--	--	--	--	--	--
	1.92535	-0.09381	1.92551	-0.11371	1.92154	-0.57434						--	--	--	--	266.038	2.3626	275.727	2.1084									700.947	2.2907	723.507	2.1121	--	--	--	--	--	--	--	--	--	--	--	--	--	--	--	--
	1.92291	-0.09271	1.92307	-0.11302	1.9191	-0.56804						--	--	--	--	266.641	2.3626	276.352	2.1084									702.54	2.291	725.152	2.1124	--	--	--	--	--	--	--	--	--	--	--	--	--	--	--	--
	1.92047	-0.09164	1.92062	-0.11254	1.91666	-0.56121						--	--	--	--	267.244	2.3626	276.977	2.1084									704.134	2.2913	726.797	2.1121	--	--	--	--	--	--	--	--	--	--	--	--	--	--	--	--
	1.91803	-0.09057	1.91818	-0.11172	1.91422	-0.55407						--	--	--	--	267.847	2.3626	277.603	2.1081									705.728	2.2916	728.442	2.1124	--	--	--	--	--	--	--	--	--	--	--	--	--	--	--	--
	1.91559	-0.09007	1.91574	-0.11131	1.91177	-0.54713						--	--	--	--	268.45	2.3623	278.228	2.1081									707.321	2.2919	730.087	2.1124	--	--	--	--	--	--	--	--	--	--	--	--	--	--	--	--
	1.91315	-0.0891	1.9133	-0.11082	1.90933	-0.54019						--	--	--	--	269.053	2.3623	278.853	2.1081									708.914	2.2922	731.731	2.1124	--	--	--	--	--	--	--	--	--	--	--	--	--	--	--	--
	1.91071	-0.08836	1.91086	-0.10986	1.90689	-0.53324						--	--	--	--	269.657	2.3623	279.478	2.1081									710.508	2.2922	733.377	2.1121	--	--	--	--	--	--	--	--	--	--	--	--	--	--	--	--
	1.90826	-0.0875	1.90842	-0.10945	1.90445	-0.52594						--	--	--	--	270.26	2.3623	280.104	2.1081									712.102	2.2925	735.022	2.1121	--	--	--	--	--	--	--	--	--	--	--	--	--	--	--	--
	1.90582	-0.08681	1.90598	-0.10791	1.90201	-0.51777						--	--	--	--	270.863	2.3623	280.729	2.1081									713.696	2.2929	736.666	2.1121	--	--	--	--	--	--	--	--	--	--	--	--	--	--	--	--
	1.90338	-0.08624	1.90353	-0.10735	1.89957	-0.50916						--	--	--	--	271.466	2.3623	281.354	2.1081									715.289	2.2932	738.311	2.1121	--	--	--	--	--	--	--	--	--	--	--	--	--	--	--	--
	1.90094	-0.08541	1.90109	-0.1067	1.89713	-0.49952						--	--	--	--	272.069	2.3623	281.979	2.1081									716.883	2.2935	739.955	2.1121	--	--	--	--	--	--	--	--	--	--	--	--	--	--	--	--
	1.8985	-0.08479	1.89865	-0.10617	1.89468	-0.48893						--	--	--	--	272.672	2.3623	282.605	2.1081									718.476	2.2938	741.6	2.1124	--	--	--	--	--	--	--	--	--	--	--	--	--	--	--	--
	1.89606	-0.08467	1.89621	-0.10501	1.89224	-0.47845						--	--	--	--	273.276	2.362	283.23	2.1081									720.07	2.2938	743.243	2.1124	--	--	--	--	--	--	--	--	--	--	--	--	--	--	--	--
	1.89362	-0.08403	1.89377	-0.1042	1.8898	-0.46818						--	--	--	--	273.879	2.362	283.855	2.1081									721.664	2.2941	744.887	2.1121	--	--	--	--	--	--	--	--	--	--	--	--	--	--	--	--
	1.89117	-0.08353	1.89133	-0.10342	1.88736	-0.45949						--	--	--	--	274.482	2.362	284.481	2.1081									723.258	2.2947	746.531	2.1121	--	--	--	--	--	--	--	--	--	--	--	--	--	--	--	--
	1.88873	-0.08312	1.88889	-0.10296	1.88492	-0.45144						--	--	--	--	275.085	2.362	285.106	2.1084									724.851	2.2947	748.176	2.1121	--	--	--	--	--	--	--	--	--	--	--	--	--	--	--	--
	1.88629	-0.08281	1.88644	-0.10251	1.88248	-0.44346						--	--	--	--	275.688	2.362	285.731	2.1084									726.445	2.2953	749.82	2.1121	--	--	--	--	--	--	--	--	--	--	--	--	--	--	--	--
	1.88385	-0.08232	1.884	-0.1014	1.88004	-0.43493						--	--	--	--	276.291	2.362	286.356	2.1084									728.039	2.2953	751.464	2.1121	--	--	--	--	--	--	--	--	--	--	--	--	--	--	--	--
	1.88141	-0.08196	1.88156	-0.10118	1.87759	-0.42561						--	--	--	--	276.894	2.3617	286.982	2.1084									729.632	2.2956	753.108	2.1121	--	--	--	--	--	--	--	--	--	--	--	--	--	--	--	--
	1.87897	-0.08191	1.87912	-0.10049	1.87515	-0.41565						--	--	--	--	277.497	2.3617	287.607	2.1081									731.225	2.296	754.752	2.1121	--	--	--	--	--	--	--	--	--	--	--	--	--	--	--	--
	1.87653	-0.08192	1.87668	-0.09941	1.87271	-0.4049						--	--	--	--	278.1	2.3617	288.232	2.1081									732.818	2.2963	756.396	2.1121	--	--	--	--	--	--	--	--	--	--	--	--	--	--	--	--
	1.87408	-0.08154	1.87424	-0.09977	1.87027	-0.39232						--	--	--	--	278.703	2.3617	288.857	2.1081									734.412	2.2966	758.04	2.1121	--	--	--	--	--	--	--	--	--	--	--	--	--	--	--	--
	1.87164	-0.08148	1.8718	-0.09923	1.86783	-0.37753						--	--	--	--	279.306	2.3614	289.483	2.1081									736.006	2.2969	759.685	2.1121	--	--	--	--	--	--	--	--	--	--	--	--	--	--	--	--
	1.8692	-0.08156	1.86935	-0.09864	1.86539	-0.36063						--	--	--	--	279.91	2.3614	290.108	2.1081									737.6	2.2969	761.329	2.1118	--	--	--	--	--	--	--	--	--	--	--	--	--	--	--	--
	1.86676	-0.08134	1.86691	-0.09831	1.86295	-0.34186						--	--	--	--	280.513	2.3614	290.733	2.1081									739.194	2.2972	762.973	2.1118	--	--	--	--	--	--	--	--	--	--	--	--	--	--	--	--
	1.86432	-0.08133	1.86447	-0.09822	1.8605	-0.32234						--	--	--	--	281.116	2.3614	291.358	2.1081									740.788	2.2975	764.617	2.1118	--	--	--	--	--	--	--	--	--	--	--	--	--	--	--	--
	1.86188	-0.08138	1.86203	-0.0976	1.85806	-0.30088						--	--	--	--	281.719	2.3614	291.984	2.1081									742.381	2.2981	766.261	2.1118	--	--	--	--	--	--	--	--	--	--	--	--	--	--	--	--
	1.85944	-0.08158	1.85959	-0.09746	1.85562	-0.27664						--	--	--	--	282.322	2.3614	292.609	2.1081									743.975	2.2984	767.904	2.1118	--	--	--	--	--	--	--	--	--	--	--	--	--	--	--	--
	1.85699	-0.08205	1.85715	-0.09737	1.85318	-0.24684						--	--	--	--	282.925	2.3614	293.234	2.1081									745.569	2.2987	769.549	2.1118	--	--	--	--	--	--	--	--	--	--	--	--	--	--	--	--
	1.85455	-0.08186	1.85471	-0.09691	1.85074	-0.21122						--	--	--	--	283.528	2.3614	293.859	2.1081									747.163	2.2991	771.193	2.1118	--	--	--	--	--	--	--	--	--	--	--	--	--	--	--	--
	1.85211	-0.08233	1.85226	-0.09699	1.8483	-0.17988						--	--	--	--	284.131	2.3614	294.485	2.1081									748.756	2.2994	772.838	2.1118	--	--	--	--	--	--	--	--	--	--	--	--	--	--	--	--
	1.84967	-0.08195	1.84982	-0.09654	1.84586	-0.16341						--	--	--	--	284.734	2.3614	295.11	2.1081									750.349	2.2997	774.482	2.1118	--	--	--	--	--	--	--	--	--	--	--	--	--	--	--	--
	1.84723	-0.08256	1.84738	-0.09661	1.84341	-0.15425						--	--	--	--	285.337	2.3614	295.735	2.1081									751.943	2.3	776.126	2.1118	--	--	--	--	--	--	--	--	--	--	--	--	--	--	--	--
	1.84479	-0.08271	1.84494	-0.09644	1.84097	-0.14762						--	--	--	--	285.94	2.3614	296.361	2.1081									753.537	2.3003	777.77	2.1115	--	--	--	--	--	--	--	--	--	--	--	--	--	--	--	--
	1.84235	-0.08338	1.8425	-0.09649	1.83853	-0.14231						--	--	--	--	286.543	2.3611	296.986	2.1081									755.13	2.3006	779.414	2.1118	--	--	--	--	--	--	--	--	--	--	--	--	--	--	--	--
	1.8399	-0.08384	1.84006	-0.09636	1.83609	-0.13794						--	--	--	--	287.146	2.3611	297.611	2.1081									756.724	2.3009	781.059	2.1115	--	--	--	--	--	--	--	--	--	--	--	--	--	--	--	--
	1.83746	-0.08374	1.83762	-0.09665	1.83365	-0.13405						--	--	--	--	287.749	2.3614	298.236	2.1081									758.318	2.3012	782.703	2.1115	--	--	--	--	--	--	--	--	--	--	--	--	--	--	--	--
	1.83502	-0.08434	1.83517	-0.09704	1.83121	-0.1304						--	--	--	--	288.352	2.3611	298.862	2.1081									759.911	2.3012	784.347	2.1115	--	--	--	--	--	--	--	--	--	--	--	--	--	--	--	--
	1.83258	-0.0849	1.83273	-0.09704	1.82877	-0.12707						--	--	--	--	288.955	2.3611	299.487	2.1081									761.505	2.3015	785.992	2.1115	--	--	--	--	--	--	--	--	--	--	--	--	--	--	--	--
	1.83014	-0.08549	1.83029	-0.09735	1.82632	-0.12382						--	--	--	--	289.558	2.3611	300.112	2.1081									763.098	2.3018	787.636	2.1115	--	--	--	--	--	--	--	--	--	--	--	--	--	--	--	--
	1.8277	-0.08562	1.82785	-0.09728	1.82388	-0.12088						--	--	--	--	290.161	2.3611	300.737	2.1081									764.691	2.3022	789.28	2.1115	--	--	--	--	--	--	--	--	--	--	--	--	--	--	--	--
	1.82526	-0.08636	1.82541	-0.09742	1.82144	-0.1183						--	--	--	--	290.764	2.3611	301.363	2.1081									766.284	2.3028	790.924	2.1112	--	--	--	--	--	--	--	--	--	--	--	--	--	--	--	--
	1.82281	-0.08687	1.82297	-0.09751	1.819	-0.11577						--	--	--	--	291.367	2.3611	301.988	2.1081									767.877	2.3028	792.568	2.1115	--	--	--	--	--	--	--	--	--	--	--	--	--	--	--	--
	1.82037	-0.08744	1.82053	-0.09822	1.81656	-0.11327						--	--	--	--	291.97	2.3611	302.613	2.1078									769.47	2.3031	794.212	2.1112	--	--	--	--	--	--	--	--	--	--	--	--	--	--	--	--
	1.81793	-0.08799	1.81808	-0.09827	1.81412	-0.11096						--	--	--	--	292.573	2.3611	303.238	2.1078									771.063	2.3037	795.856	2.1112	--	--	--	--	--	--	--	--	--	--	--	--	--	--	--	--
	1.81549	-0.08857	1.81564	-0.0982	1.81168	-0.1089						--	--	--	--	293.176	2.3608	303.864	2.1078									772.655	2.304	797.5	2.1112	--	--	--	--	--	--	--	--	--	--	--	--	--	--	--	--
	1.81305	-0.08915	1.8132	-0.09831	1.80923	-0.10692						--	--	--	--	293.779	2.3608	304.489	2.1078									774.248	2.3043	799.144	2.1112	--	--	--	--	--	--	--	--	--	--	--	--	--	--	--	--
	1.81061	-0.08984	1.81076	-0.09863	1.80679	-0.10497						--	--	--	--	294.382	2.3608	305.114	2.1078									775.842	2.3046	800.787	2.1112	--	--	--	--	--	--	--	--	--	--	--	--	--	--	--	--
	1.80817	-0.09043	1.80832	-0.09906	1.80435	-0.10347						--	--	--	--	294.985	2.3608	305.739	2.1078									777.435	2.3053	802.431	2.1109	--	--	--	--	--	--	--	--	--	--	--	--	--	--	--	--
	1.80573	-0.09052	1.80588	-0.09877	1.80191	-0.10164						--	--	--	--	295.588	2.3608	306.365	2.1075									779.028	2.3053	804.076	2.1109	--	--	--	--	--	--	--	--	--	--	--	--	--	--	--	--
	1.80328	-0.09146	1.80344	-0.09913	1.79947	-0.09986						--	--	--	--	296.191	2.3608	306.99	2.1075									780.621	2.3062	805.72	2.1109	--	--	--	--	--	--	--	--	--	--	--	--	--	--	--	--
	1.80084	-0.09182	1.80099	-0.09945	1.79703	-0.09843						--	--	--	--	296.794	2.3608	307.615	2.1075									782.214	2.3065	807.364	2.1109	--	--	--	--	--	--	--	--	--	--	--	--	--	--	--	--
	1.7984	-0.09245	1.79855	-0.09965	1.79459	-0.0968						--	--	--	--	297.397	2.3608	308.241	2.1075									783.808	2.3068	809.008	2.1109	--	--	--	--	--	--	--	--	--	--	--	--	--	--	--	--
	1.79596	-0.0928	1.79611	-0.09976	1.79214	-0.09545						--	--	--	--	298	2.3608	308.866	2.1075									785.401	2.3068	810.652	2.1106	--	--	--	--	--	--	--	--	--	--	--	--	--	--	--	--
	1.79352	-0.09334	1.79367	-0.09975	1.7897	-0.09406						--	--	--	--	298.603	2.3608	309.491	2.1075									786.994	2.3071	812.296	2.1106	--	--	--	--	--	--	--	--	--	--	--	--	--	--	--	--
	1.79108	-0.09382	1.79123	-0.09975	1.78726	-0.09295						--	--	--	--	299.206	2.3608	310.116	2.1078									788.588	2.3074	813.94	2.1106	--	--	--	--	--	--	--	--	--	--	--	--	--	--	--	--
	1.78864	-0.09438	1.78879	-0.09995	1.78482	-0.09176						--	--	--	--	299.809	2.3604	310.742	2.1075									790.181	2.3077	815.584	2.1106	--	--	--	--	--	--	--	--	--	--	--	--	--	--	--	--
	1.78619	-0.09469	1.78635	-0.09966	1.78238	-0.09061						--	--	--	--	300.412	2.3604	311.367	2.1075									791.774	2.308	817.228	2.1106	--	--	--	--	--	--	--	--	--	--	--	--	--	--	--	--
	1.78375	-0.09526	1.78391	-0.09987	1.77994	-0.08954						--	--	--	--	301.015	2.3604	311.992	2.1075									793.368	2.3084	818.872	2.1106	--	--	--	--	--	--	--	--	--	--	--	--	--	--	--	--
	1.78131	-0.09576	1.78146	-0.10026	1.7775	-0.08855						--	--	--	--	301.618	2.3604	312.617	2.1075									794.961	2.3087	820.516	2.1106	--	--	--	--	--	--	--	--	--	--	--	--	--	--	--	--
	1.77887	-0.09629	1.77902	-0.10013	1.77505	-0.08744						--	--	--	--	302.221	2.3604	313.243	2.1075									796.554	2.3093	822.16	2.1106	--	--	--	--	--	--	--	--	--	--	--	--	--	--	--	--
	1.77643	-0.09666	1.77658	-0.09996	1.77261	-0.08672						--	--	--	--	302.824	2.3604	313.868	2.1075									798.148	2.3096	823.804	2.1106	--	--	--	--	--	--	--	--	--	--	--	--	--	--	--	--
	1.77399	-0.09665	1.77414	-0.10015	1.77017	-0.08581						--	--	--	--	303.427	2.3604	314.493	2.1075									799.74	2.3099	825.448	2.1103	--	--	--	--	--	--	--	--	--	--	--	--	--	--	--	--
	1.77155	-0.09724	1.7717	-0.09998	1.76773	-0.08506						--	--	--	--	304.03	2.3604	315.118	2.1075									801.333	2.3102	827.092	2.1103	--	--	--	--	--	--	--	--	--	--	--	--	--	--	--	--
	1.7691	-0.09706	1.76926	-0.0998	1.76529	-0.08419						--	--	--	--	304.633	2.3604	315.744	2.1075									802.927	2.3108	828.736	2.1103	--	--	--	--	--	--	--	--	--	--	--	--	--	--	--	--
	1.76666	-0.09747	1.76682	-0.09977	1.76285	-0.08331						--	--	--	--	305.236	2.3604	316.369	2.1075									804.52	2.3111	830.38	2.1103	--	--	--	--	--	--	--	--	--	--	--	--	--	--	--	--
	1.76422	-0.09764	1.76437	-0.09959	1.76041	-0.08288						--	--	--	--	305.839	2.3604	316.994	2.1075									806.114	2.3115	832.025	2.1103	--	--	--	--	--	--	--	--	--	--	--	--	--	--	--	--
	1.76178	-0.09735	1.76193	-0.09951	1.75797	-0.08212						--	--	--	--	306.442	2.3604	317.619	2.1075									807.707	2.3118	833.669	2.1099	--	--	--	--	--	--	--	--	--	--	--	--	--	--	--	--
	1.75934	-0.09755	1.75949	-0.09928	1.75552	-0.08153						--	--	--	--	307.045	2.3604	318.245	2.1072									809.301	2.3121	835.314	2.1099	--	--	--	--	--	--	--	--	--	--	--	--	--	--	--	--
	1.7569	-0.09739	1.75705	-0.09943	1.75308	-0.08069						--	--	--	--	307.648	2.3604	318.87	2.1075									810.894	2.3124	836.958	2.1099	--	--	--	--	--	--	--	--	--	--	--	--	--	--	--	--
	1.75446	-0.097	1.75461	-0.09969	1.75064	-0.07998						--	--	--	--	308.251	2.3604	319.495	2.1072									812.488	2.3127	838.602	2.1099	--	--	--	--	--	--	--	--	--	--	--	--	--	--	--	--
	1.75201	-0.09683	1.75217	-0.09958	1.7482	-0.07939						--	--	--	--	308.855	2.3604	320.12	2.1075									814.081	2.313	840.246	2.1096	--	--	--	--	--	--	--	--	--	--	--	--	--	--	--	--
	1.74957	-0.09678	1.74973	-0.09926	1.74576	-0.07851						--	--	--	--	309.458	2.3604	320.746	2.1072									815.675	2.3133	841.89	2.1096	--	--	--	--	--	--	--	--	--	--	--	--	--	--	--	--
	1.74713	-0.09623	1.74728	-0.09965	1.74332	-0.07816						--	--	--	--	310.061	2.3601	321.371	2.1075									817.269	2.3142	843.534	2.1096	--	--	--	--	--	--	--	--	--	--	--	--	--	--	--	--
	1.74469	-0.09605	1.74484	-0.09936	1.74088	-0.07752						--	--	--	--	310.664	2.3601	321.996	2.1072									818.862	2.3146	845.178	2.1096	--	--	--	--	--	--	--	--	--	--	--	--	--	--	--	--
	1.74225	-0.09532	1.7424	-0.09926	1.73843	-0.07693						--	--	--	--	311.267	2.3601	322.622	2.1072									820.455	2.3149	846.823	2.1093	--	--	--	--	--	--	--	--	--	--	--	--	--	--	--	--
	1.73981	-0.09504	1.73996	-0.09937	1.73599	-0.07657						--	--	--	--	311.87	2.3598	323.247	2.1072									822.049	2.3152	848.467	2.1093	--	--	--	--	--	--	--	--	--	--	--	--	--	--	--	--
	1.73737	-0.09469	1.73752	-0.09899	1.73355	-0.07609						--	--	--	--	312.473	2.3598	323.872	2.1072									823.642	2.3158	850.112	2.1093	--	--	--	--	--	--	--	--	--	--	--	--	--	--	--	--
	1.73492	-0.09418	1.73508	-0.09872	1.73111	-0.07578						--	--	--	--	313.076	2.3601	324.497	2.1072									825.234	2.3161	851.756	2.1093	--	--	--	--	--	--	--	--	--	--	--	--	--	--	--	--
	1.73248	-0.09318	1.73264	-0.09849	1.72867	-0.07546						--	--	--	--	313.679	2.3598	325.123	2.1075									826.827	2.3164	853.4	2.109	--	--	--	--	--	--	--	--	--	--	--	--	--	--	--	--
	1.73004	-0.09222	1.73019	-0.09829	1.72623	-0.0749						--	--	--	--	314.282	2.3601	325.748	2.1072									828.42	2.3167	855.044	2.109	--	--	--	--	--	--	--	--	--	--	--	--	--	--	--	--
	1.7276	-0.09143	1.72775	-0.09777	1.72379	-0.07458						--	--	--	--	314.885	2.3598	326.373	2.1072									830.013	2.317	856.688	2.109	--	--	--	--	--	--	--	--	--	--	--	--	--	--	--	--
	1.72516	-0.09063	1.72531	-0.09772	1.72134	-0.07399						--	--	--	--	315.488	2.3598	326.998	2.1072									831.607	2.3173	858.331	2.109	--	--	--	--	--	--	--	--	--	--	--	--	--	--	--	--
	1.72272	-0.09005	1.72287	-0.09722	1.7189	-0.07351						--	--	--	--	316.091	2.3598	327.624	2.1072									833.2	2.318	859.975	2.109	--	--	--	--	--	--	--	--	--	--	--	--	--	--	--	--
	1.72028	-0.08931	1.72043	-0.09696	1.71646	-0.07308						--	--	--	--	316.694	2.3598	328.249	2.1072									834.793	2.318	861.618	2.109	--	--	--	--	--	--	--	--	--	--	--	--	--	--	--	--
	1.71783	-0.08806	1.71799	-0.09669	1.71402	-0.07248						--	--	--	--	317.297	2.3601	328.874	2.1072									836.386	2.3183	863.262	2.1087	--	--	--	--	--	--	--	--	--	--	--	--	--	--	--	--
	1.71539	-0.08703	1.71555	-0.09581	1.71158	-0.07213						--	--	--	--	317.9	2.3598	329.499	2.1072									837.98	2.3186	864.906	2.1087	--	--	--	--	--	--	--	--	--	--	--	--	--	--	--	--
	1.71295	-0.08589	1.7131	-0.09568	1.70914	-0.07189						--	--	--	--	318.503	2.3601	330.125	2.1072									839.573	2.3189	866.55	2.1087	--	--	--	--	--	--	--	--	--	--	--	--	--	--	--	--
	1.71051	-0.08463	1.71066	-0.09524	1.7067	-0.07137						--	--	--	--	319.106	2.3598	330.75	2.1072									841.166	2.3192	868.194	2.1087	--	--	--	--	--	--	--	--	--	--	--	--	--	--	--	--
	1.70807	-0.08386	1.70822	-0.09466	1.70425	-0.07094						--	--	--	--	319.709	2.3601	331.375	2.1068									842.759	2.3195	869.838	2.1087	--	--	--	--	--	--	--	--	--	--	--	--	--	--	--	--
	1.70563	-0.08266	1.70578	-0.09461	1.70181	-0.07038						--	--	--	--	320.312	2.3601	332	2.1068									844.352	2.3198	871.482	2.1087	--	--	--	--	--	--	--	--	--	--	--	--	--	--	--	--
	1.70319	-0.08108	1.70334	-0.0942	1.69937	-0.07026						--	--	--	--	320.915	2.3598	332.626	2.1068									845.946	2.3201	873.126	2.1084	--	--	--	--	--	--	--	--	--	--	--	--	--	--	--	--
	1.70074	-0.08017	1.7009	-0.09358	1.69693	-0.06986						--	--	--	--	321.518	2.3598	333.251	2.1068									847.539	2.3204	874.77	2.1084	--	--	--	--	--	--	--	--	--	--	--	--	--	--	--	--
	1.6983	-0.0793	1.69846	-0.09321	1.69449	-0.06935						--	--	--	--	322.121	2.3598	333.876	2.1068									849.132	2.3208	876.414	2.1084	--	--	--	--	--	--	--	--	--	--	--	--	--	--	--	--
	1.69586	-0.07811	1.69601	-0.09255	1.69205	-0.06919						--	--	--	--	322.724	2.3598	334.502	2.1068									850.725	2.3214	878.057	2.1081	--	--	--	--	--	--	--	--	--	--	--	--	--	--	--	--
	1.69342	-0.07695	1.69357	-0.09187	1.68961	-0.06879						--	--	--	--	323.327	2.3598	335.127	2.1068									852.318	2.322	879.701	2.1081	--	--	--	--	--	--	--	--	--	--	--	--	--	--	--	--
	1.69098	-0.07623	1.69113	-0.09144	1.68716	-0.06832						--	--	--	--	323.93	2.3598	335.752	2.1068									853.912	2.3223	881.345	2.1081	--	--	--	--	--	--	--	--	--	--	--	--	--	--	--	--
	1.68854	-0.07504	1.68869	-0.09057	1.68472	-0.06788						--	--	--	--	324.533	2.3598	336.377	2.1068									855.504	2.3226	882.989	2.1078	--	--	--	--	--	--	--	--	--	--	--	--	--	--	--	--
	1.6861	-0.0743	1.68625	-0.09071	1.68228	-0.06744						--	--	--	--	325.137	2.3595	337.003	2.1068									857.097	2.3232	884.633	2.1078	--	--	--	--	--	--	--	--	--	--	--	--	--	--	--	--
	1.68365	-0.07297	1.68381	-0.09012	1.67984	-0.06709						--	--	--	--	325.74	2.3595	337.628	2.1068									858.691	2.3235	886.277	2.1075	--	--	--	--	--	--	--	--	--	--	--	--	--	--	--	--
	1.68121	-0.07201	1.68137	-0.08949	1.6774	-0.06685						--	--	--	--	326.343	2.3595	338.253	2.1068									860.284	2.3239	887.921	2.1075	--	--	--	--	--	--	--	--	--	--	--	--	--	--	--	--
	1.67877	-0.07113	1.67892	-0.08906	1.67496	-0.06649						--	--	--	--	326.946	2.3598	338.878	2.1068									861.877	2.3242	889.564	2.1075	--	--	--	--	--	--	--	--	--	--	--	--	--	--	--	--
	1.67633	-0.07024	1.67648	-0.0885	1.67252	-0.06609						--	--	--	--	327.549	2.3595	339.504	2.1065									863.471	2.3248	891.208	2.1075	--	--	--	--	--	--	--	--	--	--	--	--	--	--	--	--
	1.67389	-0.06969	1.67404	-0.08773	1.67007	-0.06606						--	--	--	--	328.152	2.3595	340.129	2.1068									865.065	2.3251	892.852	2.1072	--	--	--	--	--	--	--	--	--	--	--	--	--	--	--	--
	1.67145	-0.06879	1.6716	-0.08679	1.66763	-0.06554						--	--	--	--	328.755	2.3595	340.754	2.1065									866.658	2.3254	894.495	2.1072	--	--	--	--	--	--	--	--	--	--	--	--	--	--	--	--
	1.66901	-0.06801	1.66916	-0.08611	1.66519	-0.06502						--	--	--	--	329.358	2.3598	341.379	2.1065									868.251	2.3257	896.138	2.1072	--	--	--	--	--	--	--	--	--	--	--	--	--	--	--	--
	1.66656	-0.06718	1.66672	-0.08545	1.66275	-0.06483						--	--	--	--	329.961	2.3595	342.005	2.1065									869.844	2.3263	897.782	2.1065	--	--	--	--	--	--	--	--	--	--	--	--	--	--	--	--
	1.66412	-0.06687	1.66428	-0.0849	1.66031	-0.06435						--	--	--	--	330.564	2.3598	342.63	2.1065									871.437	2.3266	899.426	2.1065	--	--	--	--	--	--	--	--	--	--	--	--	--	--	--	--
	1.66168	-0.06599	1.66183	-0.08446	1.65787	-0.06403						--	--	--	--	331.167	2.3598	343.255	2.1065									873.03	2.327	901.069	2.1065	--	--	--	--	--	--	--	--	--	--	--	--	--	--	--	--
	1.65924	-0.06563	1.65939	-0.08361	1.65543	-0.06352						--	--	--	--	331.77	2.3595	343.88	2.1065									874.623	2.3273	902.713	2.1062	--	--	--	--	--	--	--	--	--	--	--	--	--	--	--	--
	1.6568	-0.06515	1.65695	-0.08295	1.65298	-0.0634						--	--	--	--	332.373	2.3598	344.506	2.1062									876.216	2.3276	904.357	2.1062	--	--	--	--	--	--	--	--	--	--	--	--	--	--	--	--
	1.65436	-0.0647	1.65451	-0.08245	1.65054	-0.06263						--	--	--	--	332.976	2.3595	345.131	2.1065									877.809	2.3279	906.001	2.1062	--	--	--	--	--	--	--	--	--	--	--	--	--	--	--	--
	1.65192	-0.06437	1.65207	-0.08182	1.6481	-0.06215						--	--	--	--	333.579	2.3598	345.756	2.1062									879.402	2.3282	907.645	2.1059	--	--	--	--	--	--	--	--	--	--	--	--	--	--	--	--
	1.64948	-0.064	1.64963	-0.08121	1.64566	-0.06191						--	--	--	--	334.182	2.3595	346.382	2.1062									880.996	2.3288	909.288	2.1059	--	--	--	--	--	--	--	--	--	--	--	--	--	--	--	--
	1.64703	-0.06379	1.64719	-0.0808	1.64322	-0.06152						--	--	--	--	334.785	2.3595	347.007	2.1062									882.59	2.3291	910.933	2.1059	--	--	--	--	--	--	--	--	--	--	--	--	--	--	--	--
	1.64459	-0.06357	1.64474	-0.07973	1.64078	-0.06131						--	--	--	--	335.388	2.3595	347.632	2.1062									884.184	2.3297	912.576	2.1056	--	--	--	--	--	--	--	--	--	--	--	--	--	--	--	--
	1.64215	-0.06322	1.6423	-0.07944	1.63834	-0.06097						--	--	--	--	335.991	2.3595	348.257	2.1062									885.778	2.3301	914.22	2.1056	--	--	--	--	--	--	--	--	--	--	--	--	--	--	--	--
	1.63971	-0.06318	1.63986	-0.07871	1.63589	-0.06081						--	--	--	--	336.594	2.3595	348.883	2.1062									887.371	2.3304	915.863	2.1053	--	--	--	--	--	--	--	--	--	--	--	--	--	--	--	--
	1.63727	-0.06301	1.63742	-0.07845	1.63345	-0.0604						--	--	--	--	337.197	2.3595	349.508	2.1062									888.964	2.331	917.507	2.1053	--	--	--	--	--	--	--	--	--	--	--	--	--	--	--	--
	1.63483	-0.0626	1.63498	-0.07754	1.63101	-0.06029						--	--	--	--	337.8	2.3595	350.133	2.1062									890.558	2.3313	919.151	2.1053	--	--	--	--	--	--	--	--	--	--	--	--	--	--	--	--
	1.63239	-0.06236	1.63254	-0.0773	1.62857	-0.05985						--	--	--	--	338.403	2.3592	350.758	2.1062									892.151	2.3316	920.794	2.105	--	--	--	--	--	--	--	--	--	--	--	--	--	--	--	--
	1.62994	-0.06254	1.6301	-0.07663	1.62613	-0.05966						--	--	--	--	339.006	2.3592	351.384	2.1062									893.745	2.3322	922.438	2.105	--	--	--	--	--	--	--	--	--	--	--	--	--	--	--	--
	1.6275	-0.06313	1.62766	-0.07609	1.62369	-0.05944						--	--	--	--	339.609	2.3592	352.009	2.1062									895.338	2.3325	924.082	2.1047	--	--	--	--	--	--	--	--	--	--	--	--	--	--	--	--
	1.62506	-0.06275	1.62521	-0.07614	1.62125	-0.05905						--	--	--	--	340.212	2.3592	352.634	2.1062									896.93	2.3328	925.725	2.1044	--	--	--	--	--	--	--	--	--	--	--	--	--	--	--	--
	1.62262	-0.06285	1.62277	-0.07563	1.6188	-0.05869						--	--	--	--	340.815	2.3592	353.259	2.1062									898.524	2.3332	927.369	2.1044	--	--	--	--	--	--	--	--	--	--	--	--	--	--	--	--
	1.62018	-0.06285	1.62033	-0.07524	1.61636	-0.05848						--	--	--	--	341.419	2.3595	353.885	2.1062									900.117	2.3338	929.013	2.1044	--	--	--	--	--	--	--	--	--	--	--	--	--	--	--	--
	1.61774	-0.06322	1.61789	-0.07467	1.61392	-0.05824						--	--	--	--	342.022	2.3592	354.51	2.1062									901.71	2.3341	930.657	2.1041	--	--	--	--	--	--	--	--	--	--	--	--	--	--	--	--
	1.6153	-0.06326	1.61545	-0.07423	1.61148	-0.05803						--	--	--	--	342.625	2.3595	355.135	2.1062									903.304	2.3344	932.3	2.1041	--	--	--	--	--	--	--	--	--	--	--	--	--	--	--	--
	1.61285	-0.06364	1.61301	-0.07338	1.60904	-0.05784						--	--	--	--	343.228	2.3595	355.76	2.1062									904.896	2.3347	933.945	2.1037	--	--	--	--	--	--	--	--	--	--	--	--	--	--	--	--
	1.61041	-0.06353	1.61057	-0.07281	1.6066	-0.05782						--	--	--	--	343.831	2.3595	356.386	2.1062									906.489	2.3353	935.588	2.1037	--	--	--	--	--	--	--	--	--	--	--	--	--	--	--	--
	1.60797	-0.06346	1.60812	-0.07239	1.60416	-0.05749						--	--	--	--	344.434	2.3595	357.011	2.1062									908.082	2.3356	937.231	2.1034	--	--	--	--	--	--	--	--	--	--	--	--	--	--	--	--
	1.60553	-0.06406	1.60568	-0.07232	1.60172	-0.05737						--	--	--	--	345.037	2.3595	357.636	2.1062									909.675	2.3359	938.875	2.1034	--	--	--	--	--	--	--	--	--	--	--	--	--	--	--	--
	1.60309	-0.06435	1.60324	-0.07213	1.59927	-0.05714						--	--	--	--	345.64	2.3595	358.262	2.1059									911.269	2.3366	940.518	2.1031	--	--	--	--	--	--	--	--	--	--	--	--	--	--	--	--
	1.60065	-0.06503	1.6008	-0.07187	1.59683	-0.05707						--	--	--	--	346.243	2.3595	358.887	2.1062									912.862	2.3369	942.162	2.1031	--	--	--	--	--	--	--	--	--	--	--	--	--	--	--	--
	1.59821	-0.06489	1.59836	-0.07136	1.59439	-0.05697						--	--	--	--	346.846	2.3595	359.512	2.1059									914.455	2.3375	943.805	2.1028	--	--	--	--	--	--	--	--	--	--	--	--	--	--	--	--
	1.59576	-0.06551	1.59592	-0.07129	1.59195	-0.05681						--	--	--	--	347.449	2.3592	360.137	2.1059									916.049	2.3378	945.448	2.1028	--	--	--	--	--	--	--	--	--	--	--	--	--	--	--	--
	1.59332	-0.06569	1.59348	-0.07053	1.58951	-0.05659						--	--	--	--	348.052	2.3595	360.763	2.1059									917.643	2.3384	947.092	2.1025	--	--	--	--	--	--	--	--	--	--	--	--	--	--	--	--
	1.59088	-0.06619	1.59103	-0.07085	1.58707	-0.05643						--	--	--	--	348.655	2.3592	361.388	2.1059									919.236	2.3387	948.736	2.1025	--	--	--	--	--	--	--	--	--	--	--	--	--	--	--	--
	1.58844	-0.0668	1.58859	-0.07026	1.58463	-0.05631						--	--	--	--	349.258	2.3592	362.013	2.1059									920.83	2.339	950.379	2.1022	--	--	--	--	--	--	--	--	--	--	--	--	--	--	--	--
	1.586	-0.0669	1.58615	-0.06978	1.58218	-0.05634						--	--	--	--	349.861	2.3592	362.638	2.1059									922.423	2.3394	952.022	2.1022	--	--	--	--	--	--	--	--	--	--	--	--	--	--	--	--
	1.58356	-0.06775	1.58371	-0.06956	1.57974	-0.05617						--	--	--	--	350.464	2.3592	363.264	2.1059									924.017	2.3397	953.665	2.1019	--	--	--	--	--	--	--	--	--	--	--	--	--	--	--	--
	1.58112	-0.06822	1.58127	-0.06987	1.5773	-0.05622						--	--	--	--	351.067	2.3592	363.889	2.1059									925.61	2.34	955.308	2.1019	--	--	--	--	--	--	--	--	--	--	--	--	--	--	--	--
	1.57867	-0.06865	1.57883	-0.06966	1.57486	-0.05615						--	--	--	--	351.67	2.3592	364.514	2.1059									927.203	2.3406	956.951	2.1016	--	--	--	--	--	--	--	--	--	--	--	--	--	--	--	--
	1.57623	-0.06895	1.57639	-0.06982	1.57242	-0.05611						--	--	--	--	352.273	2.3592	365.139	2.1059									928.796	2.3409	958.594	2.1016	--	--	--	--	--	--	--	--	--	--	--	--	--	--	--	--
	1.57379	-0.06987	1.57394	-0.0693	1.56998	-0.05616						--	--	--	--	352.876	2.3592	365.765	2.1059									930.39	2.3412	960.237	2.1013	--	--	--	--	--	--	--	--	--	--	--	--	--	--	--	--
	1.57135	-0.07056	1.5715	-0.06936	1.56754	-0.05593						--	--	--	--	353.479	2.3592	366.39	2.1059									931.983	2.3418	961.879	2.101	--	--	--	--	--	--	--	--	--	--	--	--	--	--	--	--
	1.56891	-0.07107	1.56906	-0.06929	1.56509	-0.05607						--	--	--	--	354.082	2.3592	367.015	2.1059									933.577	2.3421	963.523	2.101	--	--	--	--	--	--	--	--	--	--	--	--	--	--	--	--
	1.56647	-0.0717	1.56662	-0.06905	1.56265	-0.05578						--	--	--	--	354.685	2.3592	367.64	2.1059									935.17	2.3425	965.166	2.1006	--	--	--	--	--	--	--	--	--	--	--	--	--	--	--	--
	1.56403	-0.07229	1.56418	-0.06951	1.56021	-0.05599						--	--	--	--	355.288	2.3592	368.266	2.1056									936.763	2.3428	966.809	2.1006	--	--	--	--	--	--	--	--	--	--	--	--	--	--	--	--
	1.56158	-0.07292	1.56174	-0.06919	1.55777	-0.05588						--	--	--	--	355.891	2.3592	368.891	2.1056									938.356	2.3434	968.453	2.1003	--	--	--	--	--	--	--	--	--	--	--	--	--	--	--	--
	1.55914	-0.07364	1.5593	-0.06929	1.55533	-0.05588						--	--	--	--	356.494	2.3592	369.516	2.1056									939.95	2.3437	970.095	2.1003	--	--	--	--	--	--	--	--	--	--	--	--	--	--	--	--
	1.5567	-0.0743	1.55685	-0.0691	1.55289	-0.05611						--	--	--	--	357.097	2.3592	370.142	2.1056									941.542	2.344	971.738	2.1	--	--	--	--	--	--	--	--	--	--	--	--	--	--	--	--
	1.55426	-0.07512	1.55441	-0.06906	1.55045	-0.05613						--	--	--	--	357.7	2.3592	370.767	2.1056									943.135	2.3446	973.382	2.0997	--	--	--	--	--	--	--	--	--	--	--	--	--	--	--	--
	1.55182	-0.07585	1.55197	-0.0691	1.548	-0.05601						--	--	--	--	358.303	2.3592	371.392	2.1056									944.729	2.3449	975.025	2.0994	--	--	--	--	--	--	--	--	--	--	--	--	--	--	--	--
	1.54938	-0.0766	1.54953	-0.06923	1.54556	-0.05621						--	--	--	--	358.906	2.3592	372.017	2.1056									946.323	2.3456	976.669	2.0994	--	--	--	--	--	--	--	--	--	--	--	--	--	--	--	--
	1.54694	-0.07776	1.54709	-0.0689	1.54312	-0.05613						--	--	--	--	359.509	2.3589	372.643	2.1053									947.916	2.3462	978.313	2.0988	--	--	--	--	--	--	--	--	--	--	--	--	--	--	--	--
	1.54449	-0.07835	1.54465	-0.06952	1.54068	-0.05635						--	--	--	--	360.113	2.3589	373.268	2.1053									949.509	2.3465	979.957	2.0985	--	--	--	--	--	--	--	--	--	--	--	--	--	--	--	--
	1.54205	-0.07931	1.54221	-0.06934	1.53824	-0.05636						--	--	--	--	360.716	2.3589	373.893	2.1053									951.102	2.3468	981.601	2.0982	--	--	--	--	--	--	--	--	--	--	--	--	--	--	--	--
	1.53961	-0.07969	1.53976	-0.06985	1.5358	-0.05645						--	--	--	--	361.319	2.3589	374.518	2.1053									952.696	2.3474	983.246	2.0982	--	--	--	--	--	--	--	--	--	--	--	--	--	--	--	--
	1.53717	-0.08042	1.53732	-0.06967	1.53336	-0.05654						--	--	--	--	361.922	2.3589	375.144	2.1053									954.289	2.3477	984.89	2.0979	--	--	--	--	--	--	--	--	--	--	--	--	--	--	--	--
	1.53473	-0.08155	1.53488	-0.06993	1.53091	-0.05673						--	--	--	--	362.525	2.3586	375.769	2.1053									955.882	2.348	986.534	2.0975	--	--	--	--	--	--	--	--	--	--	--	--	--	--	--	--
	1.53229	-0.08274	1.53244	-0.07004	1.52847	-0.05701						--	--	--	--	363.128	2.3586	376.394	2.1053									957.476	2.3484	988.178	2.0972	--	--	--	--	--	--	--	--	--	--	--	--	--	--	--	--
	1.52985	-0.08353	1.53	-0.0702	1.52603	-0.05707						--	--	--	--	363.731	2.3586	377.019	2.105									959.069	2.349	989.822	2.0969	--	--	--	--	--	--	--	--	--	--	--	--	--	--	--	--
	1.5274	-0.08459	1.52756	-0.07057	1.52359	-0.05719						--	--	--	--	364.334	2.3586	377.645	2.1053									960.662	2.3493	991.467	2.0969	--	--	--	--	--	--	--	--	--	--	--	--	--	--	--	--
	1.52496	-0.08517	1.52512	-0.07052	1.52115	-0.05722						--	--	--	--	364.937	2.3586	378.27	2.105									962.255	2.3496	993.11	2.0966	--	--	--	--	--	--	--	--	--	--	--	--	--	--	--	--
	1.52252	-0.08652	1.52267	-0.07091	1.51871	-0.05741						--	--	--	--	365.54	2.3586	378.895	2.105									963.849	2.3499	994.754	2.0963	--	--	--	--	--	--	--	--	--	--	--	--	--	--	--	--
	1.52008	-0.08703	1.52023	-0.07125	1.51627	-0.05749						--	--	--	--	366.143	2.3586	379.52	2.105									965.443	2.3502	996.398	2.096	--	--	--	--	--	--	--	--	--	--	--	--	--	--	--	--
	1.51764	-0.08815	1.51779	-0.07145	1.51382	-0.05757						--	--	--	--	366.746	2.3586	380.146	2.105									967.037	2.3505	998.042	2.0957	--	--	--	--	--	--	--	--	--	--	--	--	--	--	--	--
	1.5152	-0.08877	1.51535	-0.07193	1.51138	-0.05793						--	--	--	--	367.349	2.3586	380.771	2.105									968.63	2.3508	999.685	2.0954	--	--	--	--	--	--	--	--	--	--	--	--	--	--	--	--
	1.51276	-0.08913	1.51291	-0.07167	1.50894	-0.05823						--	--	--	--	367.952	2.3589	381.396	2.105									970.225	2.3515	1001.33	2.0951	--	--	--	--	--	--	--	--	--	--	--	--	--	--	--	--
	1.51031	-0.08977	1.51047	-0.07225	1.5065	-0.05837						--	--	--	--	368.555	2.3589	382.022	2.105									971.818	2.3518	1002.97	2.0948	--	--	--	--	--	--	--	--	--	--	--	--	--	--	--	--
	1.50787	-0.09053	1.50803	-0.07256	1.50406	-0.05851						--	--	--	--	369.158	2.3589	382.647	2.105									973.412	2.3521	1004.62	2.0948	--	--	--	--	--	--	--	--	--	--	--	--	--	--	--	--
	1.50543	-0.09106	1.50558	-0.07302	1.50162	-0.05882						--	--	--	--	369.761	2.3589	383.272	2.105									975.006	2.3527	1006.26	2.0941	--	--	--	--	--	--	--	--	--	--	--	--	--	--	--	--
	1.50299	-0.09179	1.50314	-0.07314	1.49918	-0.05893						--	--	--	--	370.364	2.3589	383.897	2.105									976.599	2.3533	1007.91	2.0941	--	--	--	--	--	--	--	--	--	--	--	--	--	--	--	--
	1.50055	-0.09233	1.5007	-0.07332	1.50162	-0.05471						--	--	--	--	370.967	2.3589	384.523	2.1047									978.193	2.3536	1009.55	2.0935	--	--	--	--	--	--	--	--	--	--	--	--	--	--	--	--
	1.49811	-0.09247	1.49826	-0.07378	1.50406	-0.05107						--	--	--	--	371.57	2.3589	385.148	2.105									979.786	2.3539	1011.19	2.0932	--	--	--	--	--	--	--	--	--	--	--	--	--	--	--	--
	1.50055	-0.08431	1.5007	-0.06895	1.5065	-0.04775						--	--	--	--	372.173	2.3589	385.773	2.1047									981.38	2.3546	1012.84	2.0929	--	--	--	--	--	--	--	--	--	--	--	--	--	--	--	--
	1.50299	-0.0776	1.50314	-0.06475	1.50894	-0.04483						--	--	--	--	372.776	2.3589	386.398	2.1047									982.973	2.3549	1014.48	2.0926	--	--	--	--	--	--	--	--	--	--	--	--	--	--	--	--
	1.50543	-0.07185	1.50558	-0.0614	1.51138	-0.0423						--	--	--	--	373.379	2.3589	387.024	2.1047									984.567	2.3552	1016.13	2.0923	--	--	--	--	--	--	--	--	--	--	--	--	--	--	--	--
	1.50787	-0.06655	1.50803	-0.0583	1.51382	-0.0403						--	--	--	--	373.982	2.3589	387.649	2.1047									986.161	2.3555	1017.77	2.092	--	--	--	--	--	--	--	--	--	--	--	--	--	--	--	--
	1.51031	-0.06246	1.51047	-0.05547	1.51627	-0.03819						--	--	--	--	374.585	2.3589	388.274	2.1047									987.754	2.3558	1019.41	2.0917	--	--	--	--	--	--	--	--	--	--	--	--	--	--	--	--
	1.51276	-0.05849	1.51291	-0.05243	1.51871	-0.03645						--	--	--	--	375.188	2.3589	388.899	2.1047									989.348	2.3561	1021.06	2.0913	--	--	--	--	--	--	--	--	--	--	--	--	--	--	--	--
	1.5152	-0.05534	1.51535	-0.0505	1.52115	-0.03492						--	--	--	--	375.791	2.3589	389.525	2.1047									990.941	2.3564	1022.7	2.0904	--	--	--	--	--	--	--	--	--	--	--	--	--	--	--	--
	1.51764	-0.05217	1.51779	-0.0487	1.52359	-0.03331						--	--	--	--	376.394	2.3589	390.15	2.1047									992.535	2.3564	1024.35	2.0901	--	--	--	--	--	--	--	--	--	--	--	--	--	--	--	--
	1.52008	-0.04943	1.52023	-0.04663	1.52603	-0.03184						--	--	--	--	376.997	2.3589	390.775	2.1047									994.128	2.3567	1025.99	2.0898	--	--	--	--	--	--	--	--	--	--	--	--	--	--	--	--
	1.52252	-0.04667	1.52267	-0.04483	1.52847	-0.03074						--	--	--	--	377.6	2.3589	391.4	2.1047									995.721	2.357	1027.63	2.0895	--	--	--	--	--	--	--	--	--	--	--	--	--	--	--	--
	1.52496	-0.04448	1.52512	-0.04314	1.53091	-0.02946						--	--	--	--	378.203	2.3589	392.026	2.1047									997.314	2.3573	1029.28	2.0889	--	--	--	--	--	--	--	--	--	--	--	--	--	--	--	--
	1.5274	-0.04284	1.52756	-0.04182	1.53336	-0.02818						--	--	--	--	378.806	2.3589	392.651	2.1047									998.908	2.3577	1030.92	2.0882	--	--	--	--	--	--	--	--	--	--	--	--	--	--	--	--
	1.52985	-0.04096	1.53	-0.04024	1.5358	-0.02717						--	--	--	--	379.409	2.3592	393.276	2.1044									1000.5	2.3577	1032.57	2.0879	--	--	--	--	--	--	--	--	--	--	--	--	--	--	--	--
	1.53229	-0.03907	1.53244	-0.03905	1.53824	-0.0263						--	--	--	--	380.012	2.3592	393.901	2.1047									1002.09	2.358	1034.21	2.0876	--	--	--	--	--	--	--	--	--	--	--	--	--	--	--	--
	1.53473	-0.03723	1.53488	-0.03768	1.54068	-0.02542						--	--	--	--	380.615	2.3592	394.527	2.1044									1003.69	2.3583	1035.86	2.087	--	--	--	--	--	--	--	--	--	--	--	--	--	--	--	--
	1.53717	-0.03557	1.53732	-0.03655	1.54312	-0.02454						--	--	--	--	381.218	2.3592	395.152	2.1044									1005.28	2.3586	1037.5	2.0867	--	--	--	--	--	--	--	--	--	--	--	--	--	--	--	--
	1.53961	-0.0345	1.53976	-0.03545	1.54556	-0.02366						--	--	--	--	381.821	2.3592	395.777	2.1044									1006.87	2.3586	1039.14	2.0861	--	--	--	--	--	--	--	--	--	--	--	--	--	--	--	--
	1.54205	-0.03337	1.54221	-0.03459	1.548	-0.02289						--	--	--	--	382.424	2.3592	396.403	2.1044									1008.47	2.3589	1040.79	2.0858	--	--	--	--	--	--	--	--	--	--	--	--	--	--	--	--
	1.54449	-0.03211	1.54465	-0.03346	1.55045	-0.02226						--	--	--	--	383.027	2.3589	397.028	2.1044									1010.06	2.3592	1042.43	2.0851	--	--	--	--	--	--	--	--	--	--	--	--	--	--	--	--
	1.54694	-0.03096	1.54709	-0.03269	1.55289	-0.02141						--	--	--	--	383.63	2.3589	397.653	2.1041									1011.66	2.3592	1044.08	2.0845	--	--	--	--	--	--	--	--	--	--	--	--	--	--	--	--
	1.54938	-0.02986	1.54953	-0.03178	1.55533	-0.02094						--	--	--	--	384.233	2.3592	398.278	2.1041									1013.25	2.3595	1045.72	2.0839	--	--	--	--	--	--	--	--	--	--	--	--	--	--	--	--
	1.55182	-0.02868	1.55197	-0.03112	1.55777	-0.02053						--	--	--	--	384.836	2.3592	398.904	2.1041									1014.84	2.3595	1047.36	2.0836	--	--	--	--	--	--	--	--	--	--	--	--	--	--	--	--
	1.55426	-0.02808	1.55441	-0.02999	1.56021	-0.02001						--	--	--	--	385.439	2.3589	399.529	2.1041									1016.44	2.3598	1049.01	2.0824	--	--	--	--	--	--	--	--	--	--	--	--	--	--	--	--
	1.5567	-0.02713	1.55685	-0.02924	1.56265	-0.01937						--	--	--	--	386.042	2.3589	400.154	2.1041									1018.03	2.3601	1050.65	2.082	--	--	--	--	--	--	--	--	--	--	--	--	--	--	--	--
	1.55914	-0.02664	1.5593	-0.02877	1.56509	-0.0189						--	--	--	--	386.645	2.3589	400.779	2.1037									1019.62	2.3601	1052.3	2.0814	--	--	--	--	--	--	--	--	--	--	--	--	--	--	--	--
	1.56158	-0.02533	1.56174	-0.0283	1.56754	-0.01843						--	--	--	--	387.248	2.3589	401.405	2.1037									1021.21	2.3601	1053.94	2.0808	--	--	--	--	--	--	--	--	--	--	--	--	--	--	--	--
	1.56403	-0.02467	1.56418	-0.02737	1.56998	-0.01785						--	--	--	--	387.851	2.3592	402.03	2.1037									1022.81	2.3601	1055.58	2.0802	--	--	--	--	--	--	--	--	--	--	--	--	--	--	--	--
	1.56647	-0.02431	1.56662	-0.02677	1.57242	-0.01767						--	--	--	--	388.454	2.3592	402.655	2.1037									1024.4	2.3604	1057.23	2.0793	--	--	--	--	--	--	--	--	--	--	--	--	--	--	--	--
	1.56891	-0.02346	1.56906	-0.02631	1.57486	-0.01724						--	--	--	--	389.057	2.3592	403.28	2.1037									1026	2.3604	1058.87	2.0786	--	--	--	--	--	--	--	--	--	--	--	--	--	--	--	--
	1.57135	-0.02301	1.5715	-0.02532	1.5773	-0.01688						--	--	--	--	389.66	2.3592	403.906	2.1034									1027.59	2.3604	1060.52	2.078	--	--	--	--	--	--	--	--	--	--	--	--	--	--	--	--
	1.57379	-0.02245	1.57394	-0.02507	1.57974	-0.0165						--	--	--	--	390.264	2.3592	404.531	2.1034									1029.18	2.3604	1062.16	2.0771	--	--	--	--	--	--	--	--	--	--	--	--	--	--	--	--
	1.57623	-0.02197	1.57639	-0.02455	1.58218	-0.01599						--	--	--	--	390.867	2.3592	405.156	2.1034									1030.77	2.3608	1063.8	2.0765	--	--	--	--	--	--	--	--	--	--	--	--	--	--	--	--
	1.57867	-0.02119	1.57883	-0.02427	1.58463	-0.01589						--	--	--	--	391.47	2.3592	405.781	2.1034									1032.37	2.3614	1065.45	2.0755	--	--	--	--	--	--	--	--	--	--	--	--	--	--	--	--
	1.58112	-0.021	1.58127	-0.02367	1.58707	-0.01549						--	--	--	--	392.073	2.3592	406.407	2.1034									1033.96	2.3614	1067.09	2.0746	--	--	--	--	--	--	--	--	--	--	--	--	--	--	--	--
	1.58356	-0.02046	1.58371	-0.02323	1.58951	-0.01511						--	--	--	--	392.676	2.3592	407.032	2.1034									1035.55	2.3614	1068.74	2.0737	--	--	--	--	--	--	--	--	--	--	--	--	--	--	--	--
	1.586	-0.01986	1.58615	-0.02278	1.59195	-0.01491						--	--	--	--	393.279	2.3592	407.657	2.1034									1037.15	2.3617	1070.38	2.0727	--	--	--	--	--	--	--	--	--	--	--	--	--	--	--	--
	1.58844	-0.01941	1.58859	-0.02244	1.59439	-0.01466						--	--	--	--	393.882	2.3592	408.283	2.1034									1038.74	2.3617	1072.03	2.0718	--	--	--	--	--	--	--	--	--	--	--	--	--	--	--	--
	1.59088	-0.01908	1.59103	-0.02198	1.59683	-0.01432						--	--	--	--	394.485	2.3592	408.908	2.1031									1040.34	2.362	1073.67	2.0709	--	--	--	--	--	--	--	--	--	--	--	--	--	--	--	--
	1.59332	-0.01865	1.59348	-0.02144	1.59927	-0.0139						--	--	--	--	395.088	2.3592	409.533	2.1031									1041.93	2.362	1075.32	2.0696	--	--	--	--	--	--	--	--	--	--	--	--	--	--	--	--
	1.59576	-0.01848	1.59592	-0.02129	1.60172	-0.01382						--	--	--	--	395.691	2.3592	410.158	2.1031									1043.52	2.362	1076.96	2.0687	--	--	--	--	--	--	--	--	--	--	--	--	--	--	--	--
	1.59821	-0.01806	1.59836	-0.02094	1.60416	-0.01364						--	--	--	--	396.294	2.3592	410.784	2.1031									1045.12	2.3623	1078.6	2.0672	--	--	--	--	--	--	--	--	--	--	--	--	--	--	--	--
	1.60065	-0.01757	1.6008	-0.02047	1.6066	-0.01347						--	--	--	--	396.897	2.3592	411.409	2.1031									1046.71	2.3623	1080.25	2.0662	--	--	--	--	--	--	--	--	--	--	--	--	--	--	--	--
	1.60309	-0.01705	1.60324	-0.02036	1.60904	-0.01315						--	--	--	--	397.5	2.3589	412.034	2.1031									1048.3	2.3623	1081.89	2.065	--	--	--	--	--	--	--	--	--	--	--	--	--	--	--	--
	1.60553	-0.01688	1.60568	-0.01962	1.61148	-0.01287						--	--	--	--	398.103	2.3589	412.659	2.1031									1049.9	2.3626	1083.54	2.0634	--	--	--	--	--	--	--	--	--	--	--	--	--	--	--	--
	1.60797	-0.01658	1.60812	-0.01988	1.61392	-0.01267						--	--	--	--	398.706	2.3592	413.285	2.1031									1051.49	2.3626	1085.18	2.0622	--	--	--	--	--	--	--	--	--	--	--	--	--	--	--	--
	1.61041	-0.0164	1.61057	-0.01907	1.61636	-0.01261						--	--	--	--	399.309	2.3592	413.91	2.1028									1053.09	2.3626	1086.83	2.0607	--	--	--	--	--	--	--	--	--	--	--	--	--	--	--	--
	1.61285	-0.01623	1.61301	-0.01855	1.6188	-0.01234						--	--	--	--	399.912	2.3589	414.535	2.1028									1054.68	2.3629	1088.47	2.0588	--	--	--	--	--	--	--	--	--	--	--	--	--	--	--	--
	1.6153	-0.0159	1.61545	-0.01847	1.62125	-0.01223						--	--	--	--	400.515	2.3589	415.16	2.1028									1056.27	2.3629	1090.12	2.0572	--	--	--	--	--	--	--	--	--	--	--	--	--	--	--	--
	1.61774	-0.01541	1.61789	-0.01831	1.62369	-0.01199						--	--	--	--	401.118	2.3589	415.786	2.1028									1057.87	2.3632	1091.76	2.0557	--	--	--	--	--	--	--	--	--	--	--	--	--	--	--	--
	1.62018	-0.01526	1.62033	-0.01817	1.62613	-0.01173						--	--	--	--	401.721	2.3589	416.411	2.1028									1059.46	2.3632	1093.41	2.0538	--	--	--	--	--	--	--	--	--	--	--	--	--	--	--	--
	1.62262	-0.01504	1.62277	-0.0178	1.62857	-0.01165						--	--	--	--	402.324	2.3589	417.036	2.1028									1061.06	2.3635	1095.05	2.0514	--	--	--	--	--	--	--	--	--	--	--	--	--	--	--	--
	1.62506	-0.0146	1.62521	-0.01755	1.63101	-0.01148						--	--	--	--	402.927	2.3592	417.661	2.1025									1062.65	2.3635	1096.69	2.0495	--	--	--	--	--	--	--	--	--	--	--	--	--	--	--	--
	1.6275	-0.01463	1.62766	-0.01727	1.63345	-0.01143						--	--	--	--	403.53	2.3589	418.287	2.1025									1064.24	2.3639	1098.34	2.047	--	--	--	--	--	--	--	--	--	--	--	--	--	--	--	--
	1.62994	-0.01407	1.6301	-0.01694	1.63589	-0.01104						--	--	--	--	404.133	2.3592	418.912	2.1025									1065.84	2.3642	1099.98	2.0448	--	--	--	--	--	--	--	--	--	--	--	--	--	--	--	--
	1.63239	-0.01386	1.63254	-0.01658	1.63834	-0.01115						--	--	--	--	404.736	2.3592	419.537	2.1025									1067.43	2.3645	1101.63	2.0421	--	--	--	--	--	--	--	--	--	--	--	--	--	--	--	--
	1.63483	-0.01357	1.63498	-0.01649	1.64078	-0.01075						--	--	--	--	405.339	2.3592	420.163	2.1025									1069.02	2.3645	1103.27	2.0393	--	--	--	--	--	--	--	--	--	--	--	--	--	--	--	--
	1.63727	-0.01329	1.63742	-0.01642	1.64322	-0.01076						--	--	--	--	405.942	2.3592	420.788	2.1019									1070.62	2.3645	1104.92	2.0362	--	--	--	--	--	--	--	--	--	--	--	--	--	--	--	--
	1.63971	-0.01311	1.63986	-0.01596	1.64566	-0.01075						--	--	--	--	406.545	2.3592	421.413	2.1019									1072.21	2.3648	1106.56	2.0328	--	--	--	--	--	--	--	--	--	--	--	--	--	--	--	--
	1.64215	-0.01307	1.6423	-0.01595	1.6481	-0.01051						--	--	--	--	407.148	2.3592	422.038	2.1019									1073.81	2.3651	1108.2	2.0293	--	--	--	--	--	--	--	--	--	--	--	--	--	--	--	--
	1.64459	-0.01273	1.64474	-0.01549	1.65054	-0.01046						--	--	--	--	407.751	2.3592	422.664	2.1019									1075.4	2.3651	1109.85	2.0256	--	--	--	--	--	--	--	--	--	--	--	--	--	--	--	--
	1.64703	-0.01288	1.64719	-0.01547	1.65298	-0.01022						--	--	--	--	408.354	2.3592	423.289	2.1019									1076.99	2.3651	1111.49	2.0216	--	--	--	--	--	--	--	--	--	--	--	--	--	--	--	--
	1.64948	-0.01241	1.64963	-0.01509	1.65543	-0.01004						--	--	--	--	408.957	2.3592	423.914	2.1016									1078.59	2.3654	1113.14	2.0169	--	--	--	--	--	--	--	--	--	--	--	--	--	--	--	--
	1.65192	-0.01227	1.65207	-0.01491	1.65787	-0.01008						--	--	--	--	409.56	2.3592	424.539	2.1016									1080.18	2.3654	1114.78	2.0126	--	--	--	--	--	--	--	--	--	--	--	--	--	--	--	--
	1.65436	-0.01194	1.65451	-0.01458	1.66031	-0.00982						--	--	--	--	410.163	2.3592	425.165	2.1016									1081.77	2.3657	1116.43	2.0079	--	--	--	--	--	--	--	--	--	--	--	--	--	--	--	--
	1.6568	-0.0119	1.65695	-0.01448	1.66275	-0.00978						--	--	--	--	410.766	2.3595	425.79	2.1016									1083.37	2.3657	1118.07	2.003	--	--	--	--	--	--	--	--	--	--	--	--	--	--	--	--
	1.65924	-0.01181	1.65939	-0.01447	1.66519	-0.00955						--	--	--	--	411.369	2.3592	426.415	2.1016									1084.96	2.366	1119.72	1.998	--	--	--	--	--	--	--	--	--	--	--	--	--	--	--	--
	1.66168	-0.01139	1.66183	-0.01399	1.66763	-0.00965						--	--	--	--	411.972	2.3592	427.04	2.1016									1086.55	2.3663	1121.36	1.9924	--	--	--	--	--	--	--	--	--	--	--	--	--	--	--	--
	1.66412	-0.01126	1.66428	-0.0143	1.67007	-0.00939						--	--	--	--	412.575	2.3592	427.666	2.1016									1088.15	2.3663	1123	1.9869	--	--	--	--	--	--	--	--	--	--	--	--	--	--	--	--
	1.66656	-0.01084	1.66672	-0.01403	1.67252	-0.00923						--	--	--	--	413.178	2.3592	428.291	2.1013									1089.74	2.3666	1124.65	1.9813	--	--	--	--	--	--	--	--	--	--	--	--	--	--	--	--
	1.66901	-0.01091	1.66916	-0.01348	1.67496	-0.00932						--	--	--	--	413.781	2.3595	428.916	2.1013									1091.33	2.3666	1126.29	1.9754	--	--	--	--	--	--	--	--	--	--	--	--	--	--	--	--
	1.67145	-0.0103	1.6716	-0.01337	1.6774	-0.00912						--	--	--	--	414.384	2.3592	429.541	2.1013									1092.93	2.367	1127.94	1.9698	--	--	--	--	--	--	--	--	--	--	--	--	--	--	--	--
	1.67389	-0.01057	1.67404	-0.01295	1.67984	-0.00893						--	--	--	--	414.987	2.3592	430.167	2.1013									1094.52	2.3673	1129.58	1.9639	--	--	--	--	--	--	--	--	--	--	--	--	--	--	--	--
	1.67633	-0.01019	1.67648	-0.01292	1.68228	-0.00883						--	--	--	--	415.59	2.3595	430.792	2.1013									1096.11	2.3673	1131.23	1.9587	--	--	--	--	--	--	--	--	--	--	--	--	--	--	--	--
	1.67877	-0.01016	1.67892	-0.01284	1.68472	-0.00883						--	--	--	--	416.193	2.3595	431.417	2.1013									1097.71	2.3676	1132.87	1.9534	--	--	--	--	--	--	--	--	--	--	--	--	--	--	--	--
	1.68121	-0.00975	1.68137	-0.01245	1.68716	-0.00861						--	--	--	--	416.796	2.3595	432.043	2.101									1099.3	2.3679	1134.51	1.9478	--	--	--	--	--	--	--	--	--	--	--	--	--	--	--	--
	1.68365	-0.0097	1.68381	-0.01241	1.68961	-0.00866						--	--	--	--	417.399	2.3595	432.668	2.101									1100.89	2.3679	1136.16	1.9428	--	--	--	--	--	--	--	--	--	--	--	--	--	--	--	--
	1.6861	-0.00966	1.68625	-0.01226	1.69205	-0.00851						--	--	--	--	418.002	2.3595	433.293	2.101									1102.49	2.3682	1137.8	1.9373	--	--	--	--	--	--	--	--	--	--	--	--	--	--	--	--
	1.68854	-0.00957	1.68869	-0.01233	1.69449	-0.0086						--	--	--	--	418.605	2.3595	433.918	2.1006									1104.08	2.3685	1139.45	1.932	--	--	--	--	--	--	--	--	--	--	--	--	--	--	--	--
	1.69098	-0.00923	1.69113	-0.01214	1.69693	-0.00843						--	--	--	--	419.208	2.3595	434.544	2.1006									1105.67	2.3691	1141.09	1.9273	--	--	--	--	--	--	--	--	--	--	--	--	--	--	--	--
	1.69342	-0.00928	1.69357	-0.01173	1.69937	-0.00832						--	--	--	--	419.811	2.3595	435.169	2.1006									1107.27	2.3691	1142.74	1.9221	--	--	--	--	--	--	--	--	--	--	--	--	--	--	--	--
	1.69586	-0.00909	1.69601	-0.01154	1.70181	-0.00825						--	--	--	--	420.415	2.3598	435.794	2.1006									1108.86	2.3694	1144.38	1.9177	--	--	--	--	--	--	--	--	--	--	--	--	--	--	--	--
	1.6983	-0.00857	1.69846	-0.01163	1.70425	-0.00818						--	--	--	--	421.018	2.3598	436.419	2.1006									1110.45	2.3697	1146.02	1.9128	--	--	--	--	--	--	--	--	--	--	--	--	--	--	--	--
	1.70074	-0.00881	1.7009	-0.01171	1.7067	-0.00805						--	--	--	--	421.621	2.3598	437.045	2.1003									1112.05	2.3697	1147.67	1.9078	--	--	--	--	--	--	--	--	--	--	--	--	--	--	--	--
	1.70319	-0.00855	1.70334	-0.01125	1.70914	-0.00795						--	--	--	--	422.224	2.3598	437.67	2.1003									1113.64	2.3701	1149.31	1.9035	--	--	--	--	--	--	--	--	--	--	--	--	--	--	--	--
	1.70563	-0.00845	1.70578	-0.01116	1.71158	-0.00795						--	--	--	--	422.827	2.3598	438.295	2.1003									1115.23	2.3701	1150.96	1.8985	--	--	--	--	--	--	--	--	--	--	--	--	--	--	--	--
	1.70807	-0.00822	1.70822	-0.01136	1.71402	-0.0078						--	--	--	--	423.43	2.3598	438.92	2.1003									1116.83	2.3704	1152.6	1.8939	--	--	--	--	--	--	--	--	--	--	--	--	--	--	--	--
	1.71051	-0.00824	1.71066	-0.01092	1.71646	-0.00769						--	--	--	--	424.033	2.3598	439.546	2.1									1118.42	2.3707	1154.24	1.8889	--	--	--	--	--	--	--	--	--	--	--	--	--	--	--	--
	1.71295	-0.00817	1.7131	-0.0109	1.7189	-0.00782						--	--	--	--	424.636	2.3598	440.171	2.1									1120.02	2.371	1155.89	1.8839	--	--	--	--	--	--	--	--	--	--	--	--	--	--	--	--
	1.71539	-0.00784	1.71555	-0.01057	1.72134	-0.00756						--	--	--	--	425.239	2.3598	440.796	2.1									1121.61	2.3713	1157.53	1.8796	--	--	--	--	--	--	--	--	--	--	--	--	--	--	--	--
	1.71783	-0.00796	1.71799	-0.01052	1.72379	-0.00751						--	--	--	--	425.842	2.3598	441.421	2.1									1123.2	2.3716	1159.18	1.875	--	--	--	--	--	--	--	--	--	--	--	--	--	--	--	--
	1.72028	-0.00775	1.72043	-0.01022	1.72623	-0.00758						--	--	--	--	426.445	2.3595	442.047	2.1									1124.8	2.3719	1160.82	1.8706	--	--	--	--	--	--	--	--	--	--	--	--	--	--	--	--
	1.72272	-0.00764	1.72287	-0.01026	1.72867	-0.00735						--	--	--	--	427.048	2.3595	442.672	2.1									1126.39	2.3722	1162.46	1.866	--	--	--	--	--	--	--	--	--	--	--	--	--	--	--	--
	1.72516	-0.00731	1.72531	-0.01018	1.73111	-0.00727						--	--	--	--	427.651	2.3595	443.297	2.1									1127.98	2.3725	1164.11	1.8616	--	--	--	--	--	--	--	--	--	--	--	--	--	--	--	--
	1.7276	-0.00721	1.72775	-0.00994	1.73355	-0.00713						--	--	--	--	428.254	2.3595	443.923	2.0997									1129.58	2.3728	1165.75	1.8576	--	--	--	--	--	--	--	--	--	--	--	--	--	--	--	--
	1.73004	-0.00736	1.73019	-0.00971	1.73599	-0.00724						--	--	--	--	428.857	2.3598	444.548	2.0997									1131.17	2.3732	1167.4	1.8536	--	--	--	--	--	--	--	--	--	--	--	--	--	--	--	--
	1.73248	-0.00705	1.73264	-0.00981	1.73843	-0.00719						--	--	--	--	429.46	2.3598	445.173	2.0997									1132.76	2.3735	1169.04	1.8501	--	--	--	--	--	--	--	--	--	--	--	--	--	--	--	--
	1.73492	-0.00685	1.73508	-0.00964	1.74088	-0.00704						--	--	--	--	430.063	2.3598	445.798	2.0997									1134.36	2.3738	1170.68	1.8467	--	--	--	--	--	--	--	--	--	--	--	--	--	--	--	--
	1.73737	-0.00684	1.73752	-0.00954	1.74332	-0.00707						--	--	--	--	430.666	2.3598	446.424	2.0994									1135.95	2.3741	1172.33	1.8436	--	--	--	--	--	--	--	--	--	--	--	--	--	--	--	--
	1.73981	-0.00698	1.73996	-0.0093	1.74576	-0.00701						--	--	--	--	431.269	2.3598	447.049	2.0994									1137.54	2.3744	1173.97	1.8405	--	--	--	--	--	--	--	--	--	--	--	--	--	--	--	--
	1.74225	-0.00666	1.7424	-0.00933	1.7482	-0.00697						--	--	--	--	431.872	2.3598	447.674	2.0994									1139.14	2.3744	1175.62	1.8371	--	--	--	--	--	--	--	--	--	--	--	--	--	--	--	--
	1.74469	-0.00648	1.74484	-0.00894	1.75064	-0.00689						--	--	--	--	432.475	2.3598	448.299	2.0991									1140.73	2.375	1177.26	1.8343	--	--	--	--	--	--	--	--	--	--	--	--	--	--	--	--
	1.74713	-0.00599	1.74728	-0.00926	1.75308	-0.00686						--	--	--	--	433.078	2.3598	448.925	2.0991									1142.32	2.375	1178.91	1.8315	--	--	--	--	--	--	--	--	--	--	--	--	--	--	--	--
	1.74957	-0.00596	1.74973	-0.00915	1.75552	-0.00682						--	--	--	--	433.681	2.3598	449.55	2.0991									1143.92	2.3756	1180.55	1.8284	--	--	--	--	--	--	--	--	--	--	--	--	--	--	--	--
	1.75201	-0.00631	1.75217	-0.00887	1.75797	-0.00685						--	--	--	--	434.284	2.3598	450.175	2.0991									1145.51	2.3759	1182.19	1.8257	--	--	--	--	--	--	--	--	--	--	--	--	--	--	--	--
	1.75446	-0.00592	1.75461	-0.0087	1.76041	-0.00672						--	--	--	--	434.887	2.3598	450.8	2.0991									1147.1	2.3763	1183.84	1.8232	--	--	--	--	--	--	--	--	--	--	--	--	--	--	--	--
	1.7569	-0.00592	1.75705	-0.00902	1.76285	-0.00664						--	--	--	--	435.49	2.3598	451.426	2.0988									1148.7	2.3766	1185.48	1.8201	--	--	--	--	--	--	--	--	--	--	--	--	--	--	--	--
	1.75934	-0.0057	1.75949	-0.00825	1.76529	-0.00643						--	--	--	--	436.093	2.3598	452.051	2.0988									1150.29	2.3775	1187.13	1.8173	--	--	--	--	--	--	--	--	--	--	--	--	--	--	--	--
	1.76178	-0.00573	1.76193	-0.00819	1.76773	-0.00649						--	--	--	--	436.696	2.3601	452.676	2.0988									1151.88	2.3778	1188.77	1.8145	--	--	--	--	--	--	--	--	--	--	--	--	--	--	--	--
	1.76422	-0.0052	1.76437	-0.00857	1.77017	-0.00636						--	--	--	--	437.299	2.3598	453.301	2.0988									1153.48	2.3784	1190.41	1.8111	--	--	--	--	--	--	--	--	--	--	--	--	--	--	--	--
	1.76666	-0.00537	1.76682	-0.00847	1.77261	-0.00624						--	--	--	--	437.902	2.3601	453.927	2.0988									1155.07	2.3787	1192.06	1.8083	--	--	--	--	--	--	--	--	--	--	--	--	--	--	--	--
	1.7691	-0.00531	1.76926	-0.00825	1.77505	-0.00637						--	--	--	--	438.505	2.3598	454.552	2.0985									1156.67	2.379	1193.7	1.8052	--	--	--	--	--	--	--	--	--	--	--	--	--	--	--	--
	1.77155	-0.00532	1.7717	-0.00783	1.7775	-0.00638						--	--	--	--	439.108	2.3601	455.177	2.0988									1158.26	2.3797	1195.35	1.8024	--	--	--	--	--	--	--	--	--	--	--	--	--	--	--	--
	1.77399	-0.00521	1.77414	-0.008	1.77994	-0.00623						--	--	--	--	439.711	2.3601	455.803	2.0985									1159.85	2.38	1196.99	1.7999	--	--	--	--	--	--	--	--	--	--	--	--	--	--	--	--
	1.77643	-0.00484	1.77658	-0.00814	1.78238	-0.00621						--	--	--	--	440.314	2.3601	456.428	2.0985									1161.45	2.3806	1198.63	1.7968	--	--	--	--	--	--	--	--	--	--	--	--	--	--	--	--
	1.77887	-0.00486	1.77902	-0.00765	1.78482	-0.00616						--	--	--	--	440.917	2.3601	457.053	2.0985									1163.04	2.3809	1200.28	1.794	--	--	--	--	--	--	--	--	--	--	--	--	--	--	--	--
	1.78131	-0.00499	1.78146	-0.00738	1.78726	-0.00601						--	--	--	--	441.52	2.3601	457.678	2.0985									1164.63	2.3815	1201.92	1.7916	--	--	--	--	--	--	--	--	--	--	--	--	--	--	--	--
	1.78375	-0.00492	1.78391	-0.00752	1.7897	-0.00594						--	--	--	--	442.123	2.3601	458.304	2.0982									1166.23	2.3818	1203.56	1.7885	--	--	--	--	--	--	--	--	--	--	--	--	--	--	--	--
	1.78619	-0.00468	1.78635	-0.00767	1.79214	-0.00599						--	--	--	--	442.726	2.3601	458.929	2.0982									1167.82	2.3825	1205.21	1.786	--	--	--	--	--	--	--	--	--	--	--	--	--	--	--	--
	1.78864	-0.00449	1.78879	-0.00739	1.79459	-0.00584						--	--	--	--	443.329	2.3601	459.554	2.0982									1169.41	2.3828	1206.85	1.7835	--	--	--	--	--	--	--	--	--	--	--	--	--	--	--	--
	1.79108	-0.00461	1.79123	-0.00741	1.79703	-0.00588						--	--	--	--	443.932	2.3601	460.179	2.0979									1171.01	2.3834	1208.49	1.7804	--	--	--	--	--	--	--	--	--	--	--	--	--	--	--	--
	1.79352	-0.00445	1.79367	-0.0075	1.79947	-0.00588						--	--	--	--	444.535	2.3601	460.805	2.0979									1172.6	2.384	1210.14	1.7779	--	--	--	--	--	--	--	--	--	--	--	--	--	--	--	--
	1.79596	-0.00457	1.79611	-0.0073	1.80191	-0.00569						--	--	--	--	445.138	2.3604	461.43	2.0979									1174.19	2.3843	1211.78	1.7754	--	--	--	--	--	--	--	--	--	--	--	--	--	--	--	--
	1.7984	-0.00393	1.79855	-0.00702	1.80435	-0.00573						--	--	--	--	445.741	2.3604	462.055	2.0975									1175.79	2.3852	1213.42	1.7726	--	--	--	--	--	--	--	--	--	--	--	--	--	--	--	--
	1.80084	-0.00439	1.80099	-0.00703	1.80679	-0.00566						--	--	--	--	446.344	2.3604	462.68	2.0975									1177.38	2.3859	1215.07	1.7702	--	--	--	--	--	--	--	--	--	--	--	--	--	--	--	--
	1.80328	-0.00389	1.80344	-0.00693	1.80923	-0.00564						--	--	--	--	446.947	2.3604	463.306	2.0975									1178.97	2.3865	1216.71	1.7677	--	--	--	--	--	--	--	--	--	--	--	--	--	--	--	--
	1.80573	-0.00389	1.80588	-0.00673	1.81168	-0.00566						--	--	--	--	447.55	2.3604	463.931	2.0975									1180.57	2.3871	1218.35	1.7649	--	--	--	--	--	--	--	--	--	--	--	--	--	--	--	--
	1.80817	-0.00391	1.80832	-0.00667	1.81412	-0.00567						--	--	--	--	448.153	2.3604	464.556	2.0975									1182.16	2.388	1220	1.7624	--	--	--	--	--	--	--	--	--	--	--	--	--	--	--	--
	1.81061	-0.00371	1.81076	-0.00669	1.81656	-0.00547						--	--	--	--	448.756	2.3604	465.181	2.0975									1183.75	2.3887	1221.64	1.7599	--	--	--	--	--	--	--	--	--	--	--	--	--	--	--	--
	1.81305	-0.00357	1.8132	-0.00676	1.819	-0.00555						--	--	--	--	449.359	2.3608	465.807	2.0972									1185.35	2.3893	1223.29	1.7575	--	--	--	--	--	--	--	--	--	--	--	--	--	--	--	--
	1.81549	-0.00367	1.81564	-0.00652	1.82144	-0.00548						--	--	--	--	449.962	2.3608	466.432	2.0972									1186.94	2.3899	1224.93	1.755	--	--	--	--	--	--	--	--	--	--	--	--	--	--	--	--
	1.81793	-0.00353	1.81808	-0.00626	1.82388	-0.00545						--	--	--	--	450.566	2.3608	467.057	2.0972									1188.53	2.3905	1226.57	1.7525	--	--	--	--	--	--	--	--	--	--	--	--	--	--	--	--
	1.82037	-0.00347	1.82053	-0.00651	1.82632	-0.00537						--	--	--	--	451.169	2.3608	467.683	2.0972									1190.12	2.3914	1228.22	1.7497	--	--	--	--	--	--	--	--	--	--	--	--	--	--	--	--
	1.82281	-0.00311	1.82297	-0.00618	1.82877	-0.00529						--	--	--	--	451.772	2.3608	468.308	2.0972									1191.72	2.3921	1229.86	1.7472	--	--	--	--	--	--	--	--	--	--	--	--	--	--	--	--
	1.82526	-0.00324	1.82541	-0.00653	1.83121	-0.00536						--	--	--	--	452.375	2.3608	468.933	2.0972									1193.31	2.3933	1231.5	1.7447	--	--	--	--	--	--	--	--	--	--	--	--	--	--	--	--
	1.8277	-0.00323	1.82785	-0.00627	1.83365	-0.00556						--	--	--	--	452.978	2.3608	469.558	2.0969									1194.9	2.3942	1233.15	1.742	--	--	--	--	--	--	--	--	--	--	--	--	--	--	--	--
	1.83014	-0.00326	1.83029	-0.00587	1.83609	-0.00534						--	--	--	--	453.581	2.3608	470.184	2.0969									1196.5	2.3949	1234.79	1.7395	--	--	--	--	--	--	--	--	--	--	--	--	--	--	--	--
	1.83258	-0.003	1.83273	-0.00602	1.83853	-0.00536						--	--	--	--	454.184	2.3608	470.809	2.0969									1198.09	2.3958	1236.43	1.737	--	--	--	--	--	--	--	--	--	--	--	--	--	--	--	--
	1.83502	-0.00327	1.83517	-0.00605	1.84097	-0.00532						--	--	--	--	454.787	2.3611	471.434	2.0966									1199.68	2.3967	1238.08	1.7339	--	--	--	--	--	--	--	--	--	--	--	--	--	--	--	--
	1.83746	-0.00323	1.83762	-0.00567	1.84341	-0.00526						--	--	--	--	455.39	2.3611	472.059	2.0966									1201.28	2.398	1239.72	1.7314	--	--	--	--	--	--	--	--	--	--	--	--	--	--	--	--
	1.8399	-0.00307	1.84006	-0.00577	1.84586	-0.00511						--	--	--	--	455.993	2.3611	472.685	2.0966									1202.87	2.3989	1241.37	1.7286	--	--	--	--	--	--	--	--	--	--	--	--	--	--	--	--
	1.84235	-0.00276	1.8425	-0.00596	1.8483	-0.00518						--	--	--	--	456.596	2.3611	473.31	2.0963									1204.46	2.3998	1243.01	1.7258	--	--	--	--	--	--	--	--	--	--	--	--	--	--	--	--
	1.84479	-0.00237	1.84494	-0.00587	1.85074	-0.00531						--	--	--	--	457.199	2.3611	473.935	2.0963									1206.06	2.4014	1244.65	1.723	--	--	--	--	--	--	--	--	--	--	--	--	--	--	--	--
	1.84723	-0.00297	1.84738	-0.00568	1.85318	-0.00522						--	--	--	--	457.802	2.3611	474.56	2.096									1207.65	2.4023	1246.3	1.7203	--	--	--	--	--	--	--	--	--	--	--	--	--	--	--	--
	1.84967	-0.00264	1.84982	-0.00536	1.85562	-0.00519						--	--	--	--	458.405	2.3611	475.186	2.096									1209.25	2.4038	1247.94	1.7171	--	--	--	--	--	--	--	--	--	--	--	--	--	--	--	--
	1.85211	-0.00263	1.85226	-0.00557	1.85806	-0.00516						--	--	--	--	459.008	2.3611	475.811	2.096									1210.84	2.4054	1249.58	1.7144	--	--	--	--	--	--	--	--	--	--	--	--	--	--	--	--
	1.85455	-0.00259	1.85471	-0.00546	1.8605	-0.00524						--	--	--	--	459.611	2.3611	476.436	2.096									1212.43	2.4066	1251.23	1.7113	--	--	--	--	--	--	--	--	--	--	--	--	--	--	--	--
	1.85699	-0.00252	1.85715	-0.00536	1.86295	-0.00514						--	--	--	--	460.214	2.3611	477.061	2.0957									1214.03	2.4085	1252.87	1.7085	--	--	--	--	--	--	--	--	--	--	--	--	--	--	--	--
	1.85944	-0.0024	1.85959	-0.00528	1.86539	-0.00519						--	--	--	--	460.817	2.3611	477.687	2.0957									1215.62	2.41	1254.51	1.7057	--	--	--	--	--	--	--	--	--	--	--	--	--	--	--	--
	1.86188	-0.00246	1.86203	-0.00533	1.86783	-0.00499						--	--	--	--	461.42	2.3611	478.312	2.0957									1217.22	2.4119	1256.16	1.7026	--	--	--	--	--	--	--	--	--	--	--	--	--	--	--	--
	1.86432	-0.00227	1.86447	-0.0051	1.87027	-0.00483						--	--	--	--	462.023	2.3611	478.937	2.0957									1218.81	2.4138	1257.8	1.6995	--	--	--	--	--	--	--	--	--	--	--	--	--	--	--	--
	1.86676	-0.00232	1.86691	-0.00502	1.87271	-0.0048						--	--	--	--	462.626	2.3611	479.562	2.0957									1220.4	2.4156	1259.45	1.6964	--	--	--	--	--	--	--	--	--	--	--	--	--	--	--	--
	1.8692	-0.00231	1.86935	-0.00481	1.87515	-0.00487						--	--	--	--	463.229	2.3611	480.188	2.0957									1222	2.4181	1261.09	1.6933	--	--	--	--	--	--	--	--	--	--	--	--	--	--	--	--
	1.87164	-0.00203	1.8718	-0.00512	1.87759	-0.00479						--	--	--	--	463.832	2.3611	480.813	2.0957									1223.59	2.4206	1262.74	1.6902	--	--	--	--	--	--	--	--	--	--	--	--	--	--	--	--
	1.87408	-0.00229	1.87424	-0.00482	1.88004	-0.00465						--	--	--	--	464.435	2.3611	481.438	2.0954									1225.18	2.4231	1264.38	1.6868	--	--	--	--	--	--	--	--	--	--	--	--	--	--	--	--
	1.87653	-0.00155	1.87668	-0.00507	1.88248	-0.00462						--	--	--	--	465.038	2.3611	482.064	2.0954									1226.77	2.4265	1266.02	1.6834	--	--	--	--	--	--	--	--	--	--	--	--	--	--	--	--
	1.87897	-0.00181	1.87912	-0.00502	1.88492	-0.00445						--	--	--	--	465.641	2.3611	482.689	2.0954									1228.37	2.4296	1267.67	1.6803	--	--	--	--	--	--	--	--	--	--	--	--	--	--	--	--
	1.88141	-0.00199	1.88156	-0.00452	1.88736	-0.00468						--	--	--	--	466.244	2.3611	483.314	2.0951									1229.96	2.4336	1269.31	1.6765	--	--	--	--	--	--	--	--	--	--	--	--	--	--	--	--
	1.88385	-0.00171	1.884	-0.00448	1.8898	-0.00451						--	--	--	--	466.847	2.3614	483.939	2.0951									1231.56	2.4376	1270.96	1.6731	--	--	--	--	--	--	--	--	--	--	--	--	--	--	--	--
	1.88629	-0.00188	1.88644	-0.00477	1.89224	-0.00449						--	--	--	--	467.45	2.3611	484.565	2.0951									1233.15	2.4423	1272.6	1.6694	--	--	--	--	--	--	--	--	--	--	--	--	--	--	--	--
	1.88873	-0.00185	1.88889	-0.00465	1.89468	-0.00449						--	--	--	--	468.053	2.3611	485.19	2.0951									1234.74	2.4479	1274.25	1.666	--	--	--	--	--	--	--	--	--	--	--	--	--	--	--	--
	1.89117	-0.00205	1.89133	-0.00471	1.89713	-0.00456						--	--	--	--	468.656	2.3614	485.815	2.0948									1236.33	2.4534	1275.89	1.662	--	--	--	--	--	--	--	--	--	--	--	--	--	--	--	--
	1.89362	-0.00183	1.89377	-0.00444	1.89957	-0.00451						--	--	--	--	469.259	2.3614	486.44	2.0948									1237.93	2.4603	1277.53	1.6582	--	--	--	--	--	--	--	--	--	--	--	--	--	--	--	--
	1.89606	-0.0013	1.89621	-0.00432	1.90201	-0.00444						--	--	--	--	469.862	2.3614	487.066	2.0941									1239.52	2.468	1279.18	1.6542	--	--	--	--	--	--	--	--	--	--	--	--	--	--	--	--
	1.8985	-0.00145	1.89865	-0.00435	1.90445	-0.00429						--	--	--	--	470.465	2.3614	487.691	2.0941									1241.12	2.4761	1280.82	1.6505	--	--	--	--	--	--	--	--	--	--	--	--	--	--	--	--
	1.90094	-0.00131	1.90109	-0.00459	1.90689	-0.00446						--	--	--	--	471.068	2.3614	488.316	2.0941									1242.71	2.4851	1282.46	1.6465	--	--	--	--	--	--	--	--	--	--	--	--	--	--	--	--
	1.90338	-0.0017	1.90353	-0.00415	1.90933	-0.00423						--	--	--	--	471.671	2.3614	488.941	2.0938									1244.3	2.4941	1284.11	1.6427	--	--	--	--	--	--	--	--	--	--	--	--	--	--	--	--
	1.90582	-0.00141	1.90598	-0.00393	1.91177	-0.00419						--	--	--	--	472.274	2.3614	489.567	2.0938									1245.9	2.5031	1285.75	1.6384	--	--	--	--	--	--	--	--	--	--	--	--	--	--	--	--
	1.90826	-0.00132	1.90842	-0.00395	1.91422	-0.00422						--	--	--	--	472.877	2.3614	490.192	2.0938									1247.49	2.5111	1287.4	1.6344	--	--	--	--	--	--	--	--	--	--	--	--	--	--	--	--
	1.91071	-0.00109	1.91086	-0.00412	1.91666	-0.00408						--	--	--	--	473.48	2.3614	490.817	2.0938									1249.08	2.5182	1289.04	1.6303	--	--	--	--	--	--	--	--	--	--	--	--	--	--	--	--
	1.91315	-0.00112	1.9133	-0.00387	1.9191	-0.00418						--	--	--	--	474.083	2.3614	491.442	2.0938									1250.68	2.5254	1290.68	1.6263	--	--	--	--	--	--	--	--	--	--	--	--	--	--	--	--
	1.91559	-0.00139	1.91574	-0.0042	1.92154	-0.00398						--	--	--	--	474.686	2.3614	492.068	2.0935									1252.27	2.5322	1292.33	1.6217	--	--	--	--	--	--	--	--	--	--	--	--	--	--	--	--
	1.91803	-0.00123	1.91818	-0.00392	1.92398	-0.00416						--	--	--	--	475.289	2.3614	492.693	2.0935									1253.86	2.5387	1293.97	1.6176	--	--	--	--	--	--	--	--	--	--	--	--	--	--	--	--
	1.92047	-0.00117	1.92062	-0.00406	1.92642	-0.00394						--	--	--	--	475.892	2.3614	493.318	2.0935									1255.46	2.5452	1295.61	1.6133	--	--	--	--	--	--	--	--	--	--	--	--	--	--	--	--
	1.92291	-0.00121	1.92307	-0.00384	1.92886	-0.00396						--	--	--	--	476.495	2.3614	493.944	2.0935									1257.05	2.5523	1297.26	1.609	--	--	--	--	--	--	--	--	--	--	--	--	--	--	--	--
	1.92535	-0.00112	1.92551	-0.00403	1.9313	-0.00394						--	--	--	--	477.098	2.3614	494.569	2.0935									1258.65	2.5595	1298.9	1.6046	--	--	--	--	--	--	--	--	--	--	--	--	--	--	--	--
	1.9278	-0.000948486	1.92795	-0.00384	1.93375	-0.00403						--	--	--	--	477.701	2.3614	495.194	2.0932									1260.24	2.5669	1300.55	1.6003	--	--	--	--	--	--	--	--	--	--	--	--	--	--	--	--
	1.93024	-0.000940475	1.93039	-0.00353	1.93619	-0.00398						--	--	--	--	478.304	2.3614	495.819	2.0932									1261.83	2.5747	1302.19	1.5962	--	--	--	--	--	--	--	--	--	--	--	--	--	--	--	--
	1.93268	-0.00137	1.93283	-0.00388	1.93863	-0.00388						--	--	--	--	478.907	2.3614	496.445	2.0932									1263.43	2.5824	1303.83	1.5919	--	--	--	--	--	--	--	--	--	--	--	--	--	--	--	--
	1.93512	-0.000697174	1.93527	-0.00386	1.94107	-0.00382						--	--	--	--	479.51	2.3617	497.07	2.0932									1265.02	2.5902	1305.48	1.5879	--	--	--	--	--	--	--	--	--	--	--	--	--	--	--	--
	1.93756	-0.000622787	1.93771	-0.00361	1.94351	-0.00379						--	--	--	--	480.114	2.3617	497.695	2.0932									1266.61	2.5982	1307.12	1.5835	--	--	--	--	--	--	--	--	--	--	--	--	--	--	--	--
	1.94	-0.000711937	1.94016	-0.00367	1.94595	-0.00371						--	--	--	--	480.717	2.3617	498.32	2.0929									1268.21	2.6063	1308.76	1.5798	--	--	--	--	--	--	--	--	--	--	--	--	--	--	--	--
	1.94244	-0.000637665	1.9426	-0.00344	1.94839	-0.00374						--	--	--	--	481.32	2.362	498.946	2.0929									1269.8	2.6143	1310.41	1.5758	--	--	--	--	--	--	--	--	--	--	--	--	--	--	--	--
	1.94489	-0.000500793	1.94504	-0.00331	1.95084	-0.00373						--	--	--	--	481.923	2.3617	499.571	2.0929									1271.39	2.6233	1312.05	1.5721	--	--	--	--	--	--	--	--	--	--	--	--	--	--	--	--
	1.94733	-0.000607109	1.94748	-0.0033	1.95328	-0.0037						--	--	--	--	482.526	2.362	500.196	2.0929									1272.99	2.6326	1313.7	1.568	--	--	--	--	--	--	--	--	--	--	--	--	--	--	--	--
	1.94977	-0.000784607	1.94992	-0.0032	1.95572	-0.00362						--	--	--	--	483.129	2.362	500.821	2.0926									1274.58	2.6432	1315.34	1.5643	--	--	--	--	--	--	--	--	--	--	--	--	--	--	--	--
	1.95221	-0.000498619	1.95236	-0.00351	1.95816	-0.00358						--	--	--	--	483.732	2.3617	501.447	2.0926									1276.18	2.6553	1316.98	1.5606	--	--	--	--	--	--	--	--	--	--	--	--	--	--	--	--
	1.95465	-0.000629082	1.9548	-0.00305	1.9606	-0.00366						--	--	--	--	484.335	2.3617	502.072	2.0923									1277.77	2.6695	1318.63	1.5569	--	--	--	--	--	--	--	--	--	--	--	--	--	--	--	--
	1.95709	-0.00039814	1.95724	-0.00319	1.96304	-0.00358						--	--	--	--	484.938	2.3617	502.697	2.0923									1279.36	2.6857	1320.27	1.5531	--	--	--	--	--	--	--	--	--	--	--	--	--	--	--	--
	1.95953	-0.000232544	1.95969	-0.00295	1.96548	-0.00348						--	--	--	--	485.541	2.3617	503.322	2.0923									1280.96	2.7033	1321.91	1.5497	--	--	--	--	--	--	--	--	--	--	--	--	--	--	--	--
	1.96198	-4.92096e-06	1.96213	-0.00311	1.96793	-0.0036						--	--	--	--	486.144	2.3617	503.948	2.0923									1282.55	2.721	1323.56	1.5463	--	--	--	--	--	--	--	--	--	--	--	--	--	--	--	--
	1.96442	-0.000548286	1.96457	-0.00306	1.97037	-0.00349						--	--	--	--	486.747	2.3617	504.573	2.0923									1284.14	2.7371	1325.2	1.5429	--	--	--	--	--	--	--	--	--	--	--	--	--	--	--	--
	1.96686	-0.000360489	1.96701	-0.00312	1.97281	-0.00339						--	--	--	--	487.35	2.3617	505.198	2.092									1285.74	2.7511	1326.85	1.5398	--	--	--	--	--	--	--	--	--	--	--	--	--	--	--	--
	1.9693	-0.000399284	1.96945	-0.00319	1.97525	-0.00347						--	--	--	--	487.953	2.3617	505.824	2.092									1287.33	2.7635	1328.49	1.5364	--	--	--	--	--	--	--	--	--	--	--	--	--	--	--	--
	1.97174	0.000128288	1.97189	-0.00283	1.97769	-0.00327						--	--	--	--	488.556	2.3617	506.449	2.092									1288.92	2.7746	1330.13	1.5333	--	--	--	--	--	--	--	--	--	--	--	--	--	--	--	--
	1.97418	-0.00012989	1.97433	-0.00272	1.98013	-0.00336						--	--	--	--	489.159	2.3617	507.074	2.092									1290.52	2.7852	1331.78	1.5305	--	--	--	--	--	--	--	--	--	--	--	--	--	--	--	--
	1.97662	-0.000164566	1.97678	-0.0031	1.98257	-0.00314						--	--	--	--	489.762	2.362	507.699	2.092									1292.11	2.7954	1333.42	1.5271	--	--	--	--	--	--	--	--	--	--	--	--	--	--	--	--
	1.97906	4.60052e-05	1.97922	-0.00281	1.98502	-0.00314						--	--	--	--	490.365	2.362	508.325	2.092									1293.7	2.8053	1335.07	1.5243	--	--	--	--	--	--	--	--	--	--	--	--	--	--	--	--
	1.98151	-0.000251083	1.98166	-0.00299	1.98746	-0.00333						--	--	--	--	490.968	2.362	508.95	2.0917									1295.3	2.8146	1336.71	1.5212	--	--	--	--	--	--	--	--	--	--	--	--	--	--	--	--
	1.98395	-5.49316e-05	1.9841	-0.0027	1.9899	-0.00304						--	--	--	--	491.571	2.362	509.575	2.0917									1296.89	2.8233	1338.35	1.5184	--	--	--	--	--	--	--	--	--	--	--	--	--	--	--	--
	1.98639	3.35312e-05	1.98654	-0.00309	1.99234	-0.00308						--	--	--	--	492.174	2.3623	510.2	2.0917									1298.49	2.8314	1340	1.5159	--	--	--	--	--	--	--	--	--	--	--	--	--	--	--	--
	1.98883	5.17273e-05	1.98898	-0.00257	1.99478	-0.00311						--	--	--	--	492.777	2.3623	510.826	2.0913									1300.08	2.8391	1341.64	1.5128	--	--	--	--	--	--	--	--	--	--	--	--	--	--	--	--
	1.99127	-7.20978e-06	1.99142	-0.00254	1.99722	-0.00289						--	--	--	--	493.38	2.3623	511.451	2.0913									1301.67	2.8462	1343.29	1.5104	--	--	--	--	--	--	--	--	--	--	--	--	--	--	--	--
	1.99371	0.000314255	1.99387	-0.00232	1.99966	-0.00289						--	--	--	--	493.983	2.3623	512.076	2.0913									1303.27	2.8531	1344.93	1.5079	--	--	--	--	--	--	--	--	--	--	--	--	--	--	--	--
	1.99615	0.000274658	1.99631	-0.00255	2.00211	-0.00299						--	--	--	--	494.586	2.3623	512.701	2.091									1304.86	2.8596	1346.57	1.5048	--	--	--	--	--	--	--	--	--	--	--	--	--	--	--	--
	1.9986	0.000171661	1.99875	-0.00253	2.00455	-0.00289						--	--	--	--	495.189	2.3626	513.327	2.091									1306.46	2.8661	1348.22	1.5023	--	--	--	--	--	--	--	--	--	--	--	--	--	--	--	--
	2.00104	0.000298119	2.00119	-0.00228	2.00699	-0.00289						--	--	--	--	495.792	2.3626	513.952	2.0907									1308.05	2.8717	1349.79	1.4998	--	--	--	--	--	--	--	--	--	--	--	--	--	--	--	--
	2.00348	0.00038887	2.00363	-0.00243	2.00943	-0.00294						--	--	--	--	496.395	2.3626	514.577	2.0907									1309.65	2.8776	--	--	--	--	--	--	--	--	--	--	--	--	--	--	--	--	--	--
	2.00592	0.000598755	2.00607	-0.00239	2.01187	-0.00266						--	--	--	--	496.998	2.3626	515.202	2.0907									1311.24	2.8834	--	--	--	--	--	--	--	--	--	--	--	--	--	--	--	--	--	--
	2.00836	0.000507774	2.00851	-0.0021	2.01431	-0.00286						--	--	--	--	497.601	2.3626	515.828	2.0907									1312.83	2.8887	--	--	--	--	--	--	--	--	--	--	--	--	--	--	--	--	--	--
	2.0108	0.000647163	2.01096	-0.00238	2.01675	-0.00269						--	--	--	--	498.204	2.3623	516.453	2.0907									1314.43	2.8946	--	--	--	--	--	--	--	--	--	--	--	--	--	--	--	--	--	--
	2.01324	0.000581703	2.0134	-0.00226	2.0192	-0.00259						--	--	--	--	498.807	2.3623	517.078	2.0904									1316.02	2.9002	--	--	--	--	--	--	--	--	--	--	--	--	--	--	--	--	--	--
	2.01569	0.000362778	2.01584	-0.00223	2.02164	-0.0026						--	--	--	--	499.41	2.3626	517.704	2.0904									1317.62	2.9058	--	--	--	--	--	--	--	--	--	--	--	--	--	--	--	--	--	--
	2.01813	0.000636749	2.01828	-0.00202	2.02408	-0.00259						--	--	--	--	500.013	2.3623	518.329	2.0904									1319.21	2.9113	--	--	--	--	--	--	--	--	--	--	--	--	--	--	--	--	--	--
	2.02057	0.000687332	2.02072	-0.00224	2.02652	-0.00239						--	--	--	--	500.616	2.3623	518.954	2.0904									1320.8	2.9166	--	--	--	--	--	--	--	--	--	--	--	--	--	--	--	--	--	--
	2.02301	0.000562363	2.02316	-0.00185	2.02896	-0.00236						--	--	--	--	501.219	2.3623	519.579	2.0904									1322.4	2.9222	--	--	--	--	--	--	--	--	--	--	--	--	--	--	--	--	--	--
	2.02545	0.000663414	2.0256	-0.0021	2.0314	-0.00228						--	--	--	--	501.822	2.3626	520.205	2.0901									1323.99	2.9272	--	--	--	--	--	--	--	--	--	--	--	--	--	--	--	--	--	--
	2.02789	0.000783234	2.02805	-0.00201	2.03384	-0.00244						--	--	--	--	502.425	2.3626	520.83	2.0901									1325.59	2.9321	--	--	--	--	--	--	--	--	--	--	--	--	--	--	--	--	--	--
	2.03033	0.000842056	2.03049	-0.00194	2.03629	-0.00225						--	--	--	--	503.028	2.3626	521.455	2.0901									1327.18	2.9371	--	--	--	--	--	--	--	--	--	--	--	--	--	--	--	--	--	--
	2.03278	0.000965309	2.03293	-0.00195	2.03873	-0.00227						--	--	--	--	503.631	2.3626	522.08	2.0901									1328.77	2.9417	--	--	--	--	--	--	--	--	--	--	--	--	--	--	--	--	--	--
	2.03522	0.00108	2.03537	-0.00165	2.04117	-0.00223						--	--	--	--	504.234	2.3626	522.706	2.0901									1330.37	2.9467	--	--	--	--	--	--	--	--	--	--	--	--	--	--	--	--	--	--
	2.03766	0.00128	2.03781	-0.00186	2.04361	-0.00208						--	--	--	--	504.837	2.3626	523.331	2.0898									1331.96	2.951	--	--	--	--	--	--	--	--	--	--	--	--	--	--	--	--	--	--
	2.0401	0.00138	2.04025	-0.00145	2.04605	-0.00209						--	--	--	--	505.44	2.3629	523.956	2.0898									1333.55	2.956	--	--	--	--	--	--	--	--	--	--	--	--	--	--	--	--	--	--
	2.04254	0.00114	2.04269	-0.00164	2.04849	-0.00205						--	--	--	--	506.043	2.3629	524.581	2.0898									1335.15	2.9603	--	--	--	--	--	--	--	--	--	--	--	--	--	--	--	--	--	--
	2.04498	0.0013	2.04514	-0.00181	2.05093	-0.00207						--	--	--	--	506.646	2.3629	525.207	2.0895									1336.74	2.9647	--	--	--	--	--	--	--	--	--	--	--	--	--	--	--	--	--	--
	2.04742	0.00126	2.04758	-0.00141	2.05338	-0.00177						--	--	--	--	507.249	2.3629	525.832	2.0895									1338.33	2.969	--	--	--	--	--	--	--	--	--	--	--	--	--	--	--	--	--	--
	2.04987	0.00137	2.05002	-0.0012	2.05582	-0.00191						--	--	--	--	507.852	2.3629	526.457	2.0892									1339.92	2.973	--	--	--	--	--	--	--	--	--	--	--	--	--	--	--	--	--	--
	2.05231	0.00159	2.05246	-0.00147	2.05826	-0.00192						--	--	--	--	508.455	2.3629	527.082	2.0892									1341.52	2.9774	--	--	--	--	--	--	--	--	--	--	--	--	--	--	--	--	--	--
	2.05475	0.00141	2.0549	-0.00131	2.0607	-0.00162						--	--	--	--	509.058	2.3635	527.708	2.0892									1343.11	2.9814	--	--	--	--	--	--	--	--	--	--	--	--	--	--	--	--	--	--
	2.05719	0.00167	2.05734	-0.00115	2.06314	-0.0016						--	--	--	--	509.661	2.3629	528.333	2.0889									1344.71	2.9858	--	--	--	--	--	--	--	--	--	--	--	--	--	--	--	--	--	--
	2.05963	0.00137	2.05978	-0.00123	2.06558	-0.0015						--	--	--	--	510.265	2.3635	528.958	2.0889									1346.3	2.9898	--	--	--	--	--	--	--	--	--	--	--	--	--	--	--	--	--	--
	2.06207	0.00201	2.06223	-0.00103	2.06802	-0.00156						--	--	--	--	510.868	2.3629	529.584	2.0889									1347.89	2.9938	--	--	--	--	--	--	--	--	--	--	--	--	--	--	--	--	--	--
	2.06451	0.00193	2.06467	-0.000981216	2.07047	-0.00141						--	--	--	--	511.471	2.3635	530.209	2.0889									1349.49	2.9978	--	--	--	--	--	--	--	--	--	--	--	--	--	--	--	--	--	--
	2.06696	0.00182	2.06711	-0.00104	2.07291	-0.00139						--	--	--	--	512.074	2.3635	530.834	2.0889									1350.25	3	--	--	--	--	--	--	--	--	--	--	--	--	--	--	--	--	--	--
	2.0694	0.00183	2.06955	-0.000666046	2.07535	-0.00128						--	--	--	--	512.677	2.3635	531.459	2.0889
	2.07184	0.00198	2.07199	-0.000643387	2.07779	-0.00122						--	--	--	--	513.28	2.3635	532.085	2.0886									CNTs@TiN-TiO2-2
	2.07428	0.00209	2.07443	-0.000639404	2.08023	-0.000989441						--	--	--	--	513.883	2.3629	532.71	2.0886
	2.07672	0.00212	2.07687	-0.000555153	2.08267	-0.000986267						--	--	--	--	514.486	2.3635	533.335	2.0886									0	1.5166	0	2.9507	0	1.5349	0	2.9253	0	1.5683	0	2.8931	0	1.6675	0	2.8286	0	1.8253	0	2.7058
	2.07916	0.00239	2.07932	-0.000424278	2.08511	-0.000844635						--	--	--	--	515.089	2.3635	533.96	2.0886									1.66667	1.6573	1.73495	2.6556	3.85127	1.7987	3.916	2.4869	7.86871	2.1561	7.91432	2.3068	17.9862	2.3921	17.9925	2.2132	35.1946	2.4345	35.1206	2.1273
	2.0816	0.00253	2.08176	-0.000156555	2.08755	-0.000594696						--	--	--	--	515.692	2.3635	534.586	2.0886									3.35838	1.7593	3.49619	2.513	7.70537	2.0489	7.83278	2.3542	15.7376	2.3254	15.8288	2.291	35.9735	2.4014	35.9871	2.1983	70.3896	2.4407	70.2414	2.0913
	2.08405	0.00284	2.0842	-0.000377243	2.09	-0.000697845						--	--	--	--	516.295	2.3635	535.211	2.0886									5.05009	1.8613	5.25673	2.424	11.5577	2.2268	11.7497	2.3394	23.6064	2.3601	23.7432	2.2845	53.9611	2.397	53.9808	2.185	105.585	2.4485	105.362	2.0402
	2.08649	0.0026	2.08664	0.000455521	2.09244	-0.000374908						--	--	--	--	516.898	2.3639	535.836	2.0882									6.74158	1.9714	7.01715	2.3843	15.4101	2.2885	15.6669	2.3332	31.4752	2.3629	31.6577	2.2795	71.9478	2.3933	71.9746	2.1688	140.779	2.4606	140.483	1.981
	2.08893	0.00275	2.08908	0.000509834	2.09488	-0.000221771						--	--	--	--	517.501	2.3639	536.461	2.0882									8.43341	2.0839	8.77758	2.3719	19.2627	2.3223	19.5839	2.3288	39.3441	2.3577	39.5721	2.2752	89.9346	2.3921	89.9688	2.1459	175.974	2.4761	175.604	1.9041
	2.09137	0.00307	2.09152	0.000589211	2.09732	-8.41064e-05						--	--	--	--	518.104	2.3635	537.087	2.0882									10.1251	2.1788	10.5375	2.3657	23.1152	2.34	23.501	2.3254	47.2129	2.3505	47.4866	2.2712	107.922	2.3927	107.962	2.1165	211.169	2.4937	210.725	1.8573
	2.09381	0.00327	2.09396	0.000560303	2.09976	1.58691e-06						--	--	--	--	518.707	2.3635	537.712	2.0879									11.8174	2.233	12.2988	2.3617	26.969	2.3474	27.4176	2.3229	55.0817	2.3437	55.401	2.2671	125.909	2.3949	125.956	2.0892	246.364	2.5127	245.845	1.8418
	2.09625	0.00337	2.09641	0.00101	2.1022	0.00010672						--	--	--	--	519.31	2.3639	538.337	2.0879									13.5092	2.2677	14.0601	2.3583	30.8223	2.348	31.3352	2.3204	62.9506	2.3375	63.3155	2.2634	143.895	2.3986	143.949	2.0631	281.559	2.5325	280.966	1.8356
	2.09869	0.00315	2.09885	0.00128	2.10464	0.000515073						--	--	--	--	519.913	2.3639	538.962	2.0876									15.2014	2.2941	15.8217	2.3558	34.6753	2.3456	35.2517	2.3183	70.8194	2.3328	71.2299	2.2591	161.883	2.4026	161.943	2.0343	316.754	2.5505	316.087	1.825
	2.10114	0.00368	2.10129	0.00135	2.10709	0.000757117						--	--	--	--	520.516	2.3639	539.588	2.0876									16.8929	2.3152	17.5818	2.3536	38.5277	2.3409	39.168	2.3164	78.6883	2.3288	79.1444	2.2547	179.87	2.4079	179.936	2.0027	351.949	2.566	351.208	1.8036
	2.10358	0.00373	2.10373	0.00149	2.10953	0.000820276						--	--	--	--	521.119	2.3639	540.213	2.0876									18.5847	2.3316	19.3422	2.3521	42.3813	2.3353	43.0845	2.3149	86.5571	2.3263	87.0588	2.2495	197.858	2.4138	197.928	1.9763	387.144	2.584	386.329	1.7699
	2.10602	0.00392	2.10617	0.00195	2.11197	0.00106						--	--	--	--	521.722	2.3639	540.838	2.0873									20.277	2.3446	21.1024	2.3502	46.2344	2.3291	47.0014	2.313	94.4259	2.3239	94.9733	2.2433	215.845	2.42	215.921	1.9614	422.339	2.6174	421.449	1.7203
	2.10846	0.00396	2.10861	0.00262	2.11441	0.00137						--	--	--	--	522.325	2.3639	541.463	2.0873									21.9693	2.3542	22.862	2.3487	50.088	2.3229	50.9182	2.3118	102.295	2.3226	102.888	2.2361	233.831	2.4265	233.913	1.9546	457.534	2.6736	456.57	1.6434
	2.1109	0.0044	2.11105	0.00245	2.11685	0.00147						--	--	--	--	522.928	2.3639	542.089	2.087									23.6614	2.3611	24.6224	2.3474	53.9408	2.317	54.8349	2.3096	110.164	2.322	110.802	2.2274	251.818	2.4336	251.906	1.9521	492.729	2.8577	491.691	1.5302
	2.11334	0.00464	2.11349	0.003	2.11929	0.00174						--	--	--	--	523.531	2.3639	542.714	2.0873									25.3533	2.3654	26.3831	2.3465	57.7934	2.3111	58.7511	2.3084	118.032	2.3217	118.717	2.2175	269.804	2.441	269.899	1.9509	500.12	3.0006	499.769	1.4998
	2.11578	0.00461	2.11594	0.00318	2.12173	0.00216						--	--	--	--	524.134	2.3639	543.339	2.087									27.0453	2.3676	28.1431	2.3453	61.6454	2.3056	62.6675	2.3068	125.901	2.3217	126.631	2.2064	287.791	2.4488	287.892	1.9494	--	--	--	--
	2.11823	0.00474	2.11838	0.0038	2.12418	0.00221						--	--	--	--	524.737	2.3639	543.965	2.087									28.7374	2.3685	29.9033	2.3443	65.4982	2.3009	66.5847	2.3056	133.77	2.3223	134.546	2.1946	305.778	2.4565	305.885	1.9466	--	--	--	--
	2.12067	0.00486	2.12082	0.00418	2.12662	0.00255						--	--	--	--	525.34	2.3639	544.59	2.087									30.4295	2.3679	31.6633	2.3434	69.3507	2.2966	70.5013	2.304	141.639	2.3226	142.46	2.1825	323.765	2.4646	323.878	1.9425	--	--	--	--
	2.12311	0.00501	2.12326	0.0044	2.12906	0.00301						--	--	--	--	525.943	2.3639	545.215	2.087									32.1223	2.3663	33.4243	2.3421	73.2028	2.2925	74.4184	2.3028	149.508	2.3235	150.374	2.1701	341.751	2.472	341.871	1.9366	--	--	--	--
	2.12555	0.00529	2.1257	0.00464	2.1315	0.00314						--	--	--	--	526.546	2.3639	545.84	2.0867									33.8157	2.3639	35.1852	2.3415	77.0559	2.2891	78.3345	2.3009	157.377	2.3248	158.289	2.1583	359.737	2.4795	359.863	1.9289	--	--	--	--
	2.12799	0.00544	2.12814	0.00501	2.13394	0.00342						--	--	--	--	527.149	2.3642	546.466	2.0867									35.5086	2.3611	36.9456	2.3406	80.9087	2.2867	82.2513	2.2994	165.245	2.326	166.203	2.1462	377.724	2.4863	377.855	1.9196	--	--	--	--
	2.13043	0.00565	2.13058	0.00586	2.13638	0.00362						--	--	--	--	527.752	2.3642	547.091	2.0867									37.2017	2.358	38.7066	2.34	84.7619	2.2839	86.1674	2.2981	173.114	2.3273	174.118	2.1351	395.711	2.4931	395.847	1.9075	--	--	--	--
	2.13287	0.00584	2.13303	0.00593	2.13882	0.00391						--	--	--	--	528.355	2.3642	547.716	2.0867									38.8942	2.3539	40.4677	2.339	88.614	2.2817	90.0842	2.2966	180.983	2.3285	182.032	2.1233	413.699	2.5	413.84	1.8936	--	--	--	--
	2.13531	0.00616	2.13547	0.00611	2.14127	0.00438						--	--	--	--	528.958	2.3642	548.341	2.0867									40.5864	2.3502	42.2282	2.3384	92.4657	2.2801	93.9999	2.295	188.852	2.3301	189.947	2.1121	431.686	2.5077	431.832	1.8771	--	--	--	--
	2.13776	0.00644	2.13791	0.00683	2.14371	0.00467						--	--	--	--	529.561	2.3645	548.967	2.0861									42.2783	2.3459	43.9879	2.3378	96.3183	2.2786	97.9161	2.2932	196.721	2.3316	197.861	2.1003	449.673	2.5176	449.824	1.8582	--	--	--	--
	2.1402	0.00661	2.14035	0.00738	2.14615	0.00498						--	--	--	--	530.164	2.3645	549.592	2.0861									43.9706	2.3418	45.7483	2.3372	100.17	2.2777	101.832	2.2916	204.59	2.3335	205.776	2.0886	467.661	2.5306	467.816	1.8371	--	--	--	--
	2.14264	0.00679	2.14279	0.00779	2.14859	0.00535						--	--	--	--	530.767	2.3645	550.217	2.0861									45.6628	2.3369	47.5094	2.3366	104.023	2.2761	105.749	2.2898	212.459	2.3353	213.69	2.0762	485.647	2.548	485.808	1.812	--	--	--	--
	2.14508	0.00724	2.14523	0.00791	2.15103	0.00562						--	--	--	--	531.37	2.3645	550.842	2.0861									47.3552	2.3322	49.2697	2.3356	107.876	2.2755	109.665	2.2879	220.327	2.3372	221.604	2.0641	503.635	2.5669	503.8	1.7838	--	--	--	--
	2.14752	0.00741	2.14767	0.00851	2.15347	0.00602						--	--	--	--	531.973	2.3648	551.468	2.0858									49.0475	2.3276	51.0303	2.335	111.727	2.2749	113.582	2.2857	228.196	2.339	229.519	2.0541	521.622	2.5874	521.792	1.75	--	--	--	--
	2.14996	0.00769	2.15012	0.00895	2.15591	0.00644						--	--	--	--	532.576	2.3648	552.093	2.0858									50.7401	2.3226	52.791	2.3344	115.579	2.2743	117.498	2.2839	236.065	2.3412	237.433	2.0476	539.609	2.6128	539.784	1.7085	--	--	--	--
	2.1524	0.00768	2.15256	0.00934	2.15836	0.00674						--	--	--	--	533.179	2.3648	552.718	2.0855									52.4313	2.3183	54.5516	2.3338	119.431	2.2739	121.414	2.2814	243.934	2.3434	245.348	2.0439	557.595	2.6475	557.776	1.6567	--	--	--	--
	2.15485	0.00798	2.155	0.0099	2.1608	0.00709						--	--	--	--	533.782	2.3648	553.343	2.0855									54.1234	2.3133	56.3124	2.3332	123.283	2.2736	125.331	2.2792	251.803	2.3456	253.262	2.0424	575.583	2.7002	575.767	1.5925	--	--	--	--
	2.15729	0.00824	2.15744	0.01021	2.16324	0.00757						--	--	--	--	534.385	2.3648	553.969	2.0855									55.8156	2.309	58.0732	2.3325	127.135	2.2736	129.247	2.2764	259.672	2.3477	261.177	2.0414	593.569	2.8311	593.76	1.5225	--	--	--	--
	2.15973	0.00862	2.15988	0.0108	2.16568	0.00797						--	--	--	--	534.988	2.3648	554.594	2.0855									57.5078	2.3046	59.8337	2.3319	130.988	2.2733	133.164	2.2736	267.54	2.3502	269.091	2.0414	600.045	3	599.937	1.4998	--	--	--	--
	2.16217	0.00892	2.16232	0.01138	2.16812	0.0083						--	--	--	--	535.591	2.3648	555.219	2.0851									59.1995	2.3003	61.5943	2.3316	134.84	2.2733	137.079	2.2708	275.409	2.3524	277.006	2.0414	--	--	--	--	--	--	--	--
	2.16461	0.00906	2.16476	0.01171	2.17056	0.00862						--	--	--	--	536.194	2.3648	555.845	2.0851									60.8923	2.2963	63.3551	2.331	138.691	2.2736	140.995	2.2671	283.278	2.3546	284.92	2.0417	--	--	--	--	--	--	--	--
	2.16705	0.00944	2.16721	0.01236	2.173	0.00904						--	--	--	--	536.797	2.3648	556.47	2.0848									62.5838	2.2922	65.1162	2.3304	142.543	2.2736	144.911	2.2637	291.147	2.357	292.834	2.0421	--	--	--	--	--	--	--	--
	2.16949	0.00973	2.16965	0.013	2.17545	0.00963						--	--	--	--	537.4	2.3648	557.095	2.0851									64.2759	2.2888	66.8775	2.3297	146.395	2.2739	148.827	2.2597	299.016	2.3592	300.749	2.0424	--	--	--	--	--	--	--	--
	2.17194	0.01	2.17209	0.01364	2.17789	0.00989						--	--	--	--	538.003	2.3648	557.72	2.0848									65.9675	2.2857	68.6382	2.3294	150.247	2.2739	152.743	2.2557	306.885	2.3617	308.663	2.0427	--	--	--	--	--	--	--	--
	2.17438	0.01023	2.17453	0.01414	2.18033	0.01028						--	--	--	--	538.606	2.3648	558.346	2.0848									67.6592	2.2826	70.3985	2.3288	154.098	2.2743	156.659	2.251	314.753	2.3639	316.578	2.043	--	--	--	--	--	--	--	--
	2.17682	0.01071	2.17697	0.01469	2.18277	0.01067						--	--	--	--	539.209	2.3648	558.971	2.0848									69.3507	2.2798	72.1594	2.3282	157.95	2.2746	160.575	2.2467	322.622	2.3666	324.492	2.0433	--	--	--	--	--	--	--	--
	2.17926	0.01079	2.17941	0.01565	2.18521	0.01116						--	--	--	--	539.813	2.3651	559.596	2.0845									71.0421	2.2774	73.9202	2.3279	161.802	2.2749	164.491	2.2417	330.491	2.3691	332.407	2.0436	--	--	--	--	--	--	--	--
	2.1817	0.01111	2.18185	0.01619	2.18765	0.01148						--	--	--	--	540.416	2.3651	560.221	2.0845									72.7337	2.2746	75.6812	2.3273	165.654	2.2755	168.407	2.2364	338.36	2.3716	340.321	2.0439	--	--	--	--	--	--	--	--
	2.18414	0.01146	2.1843	0.01678	2.19009	0.01204						--	--	--	--	541.019	2.3651	560.847	2.0845									74.4258	2.2727	77.4422	2.327	169.505	2.2758	172.324	2.2312	346.229	2.3744	348.236	2.0439	--	--	--	--	--	--	--	--
	2.18658	0.01171	2.18674	0.0175	2.19254	0.01239						--	--	--	--	541.622	2.3651	561.472	2.0845									76.1177	2.2708	79.2036	2.326	173.357	2.2761	176.239	2.2256	354.098	2.3769	356.15	2.0442	--	--	--	--	--	--	--	--
	2.18903	0.01233	2.18918	0.01789	2.19498	0.0128						--	--	--	--	542.225	2.3651	562.097	2.0845									77.8102	2.2687	80.9647	2.3257	177.209	2.277	180.155	2.22	361.966	2.3797	364.065	2.0439	--	--	--	--	--	--	--	--
	2.19147	0.01267	2.19162	0.01911	2.19742	0.01348						--	--	--	--	542.828	2.3651	562.722	2.0842									79.5021	2.2671	82.7254	2.3251	181.06	2.2777	184.071	2.2147	369.835	2.3825	371.979	2.0439	--	--	--	--	--	--	--	--
	2.19391	0.01303	2.19406	0.01967	2.19986	0.01392						--	--	--	--	543.431	2.3651	563.348	2.0842									81.1939	2.2656	84.4856	2.3248	184.911	2.278	187.986	2.2088	377.704	2.3849	379.893	2.0436	--	--	--	--	--	--	--	--
	2.19635	0.01336	2.1965	0.02037	2.2023	0.01426						--	--	--	--	544.034	2.3651	563.973	2.0839									82.8863	2.2643	86.2451	2.3245	188.762	2.2786	191.901	2.203	385.573	2.3874	387.808	2.0433	--	--	--	--	--	--	--	--
	2.19879	0.01366	2.19894	0.02098	2.20474	0.0148						--	--	--	--	544.637	2.3651	564.598	2.0839									84.5783	2.2631	88.0058	2.3239	192.614	2.2792	195.817	2.1971	393.442	2.3905	395.722	2.043	--	--	--	--	--	--	--	--
	2.20123	0.01414	2.20139	0.02205	2.20718	0.01526						--	--	--	--	545.24	2.3651	565.223	2.0836									86.2702	2.2619	89.7663	2.3235	196.465	2.2798	199.733	2.1915	401.311	2.393	403.637	2.0424	--	--	--	--	--	--	--	--
	2.20367	0.01455	2.20383	0.023	2.20963	0.01581						--	--	--	--	545.843	2.3651	565.849	2.0836									87.9618	2.2606	91.5272	2.3229	200.317	2.2805	203.649	2.1859	409.18	2.3958	411.551	2.0417	--	--	--	--	--	--	--	--
	2.20612	0.01438	2.20627	0.02363	2.21207	0.01639						--	--	--	--	546.446	2.3654	566.474	2.0836									89.6539	2.2597	93.2876	2.3226	204.168	2.2811	207.565	2.18	417.048	2.3986	419.466	2.0408	--	--	--	--	--	--	--	--
	2.20856	0.01533	2.20871	0.02469	2.21451	0.01677						--	--	--	--	547.049	2.3654	567.099	2.0833									91.3457	2.2588	95.0478	2.322	208.02	2.2817	211.48	2.1744	424.917	2.4011	427.38	2.0396	--	--	--	--	--	--	--	--
	2.211	0.01582	2.21115	0.02567	2.21695	0.01745						--	--	--	--	547.652	2.3654	567.725	2.0833									93.0375	2.2581	96.8084	2.3217	211.871	2.2826	215.395	2.1685	432.786	2.4035	435.295	2.0383	--	--	--	--	--	--	--	--
	2.21344	0.0163	2.21359	0.02643	2.21939	0.01787						--	--	--	--	548.255	2.3654	568.35	2.0833									94.7296	2.2572	98.5694	2.3214	215.722	2.2832	219.311	2.1626	440.655	2.4063	443.209	2.0368	--	--	--	--	--	--	--	--
	2.21588	0.01669	2.21603	0.02764	2.22183	0.0184						--	--	--	--	548.858	2.3654	568.975	2.0833									96.4213	2.2569	100.33	2.3208	219.573	2.2839	223.226	2.1571	448.524	2.4088	451.123	2.0352	--	--	--	--	--	--	--	--
	2.21832	0.01709	2.21848	0.02876	2.22427	0.019						--	--	--	--	549.461	2.3654	569.6	2.083									98.1128	2.2563	102.09	2.3204	223.424	2.2851	227.142	2.1518	456.393	2.411	459.038	2.0334	--	--	--	--	--	--	--	--
	2.22076	0.01759	2.22092	0.03008	2.22672	0.01925						--	--	--	--	550.064	2.3654	570.226	2.083									99.804	2.2557	103.85	2.3201	227.276	2.2857	231.057	2.1459	464.261	2.4135	466.952	2.0312	--	--	--	--	--	--	--	--
	2.22321	0.01819	2.22336	0.03071	2.22916	0.01987						--	--	--	--	550.667	2.3654	570.851	2.0827									101.495	2.2553	105.611	2.3198	231.128	2.2863	234.972	2.1403	472.13	2.4156	474.867	2.0284	--	--	--	--	--	--	--	--
	2.22565	0.01871	2.2258	0.03188	2.2316	0.02044						--	--	--	--	551.27	2.3654	571.476	2.0827									103.186	2.255	107.372	2.3192	234.98	2.287	238.887	2.1351	479.999	2.4178	482.781	2.0259	--	--	--	--	--	--	--	--
	2.22809	0.019	2.22824	0.03281	2.23404	0.02102						--	--	--	--	551.873	2.3654	572.101	2.0827									104.877	2.2544	109.132	2.3189	238.832	2.2879	242.802	2.1292	487.868	2.42	490.696	2.0228	--	--	--	--	--	--	--	--
	2.23053	0.0197	2.23068	0.03437	2.23648	0.02174						--	--	--	--	552.476	2.3657	572.727	2.0824									106.569	2.2541	110.893	2.318	242.684	2.2885	246.717	2.1236	495.737	2.4218	498.61	2.0191	--	--	--	--	--	--	--	--
	2.23297	0.02044	2.23312	0.03551	2.23892	0.0225						--	--	--	--	553.079	2.3654	573.352	2.0824									108.26	2.2538	112.652	2.3177	246.535	2.2894	250.633	2.118	503.606	2.424	506.525	2.0154	--	--	--	--	--	--	--	--
	2.23541	0.0211	2.23557	0.03672	2.24136	0.0229						--	--	--	--	553.682	2.3657	573.977	2.0824									109.951	2.2535	114.411	2.317	250.387	2.2901	254.549	2.1118	511.474	2.4259	514.439	2.011	--	--	--	--	--	--	--	--
	2.23785	0.0215	2.23801	0.03818	2.2438	0.02351						--	--	--	--	554.285	2.3657	574.602	2.082									111.643	2.2529	116.172	2.3167	254.238	2.291	258.465	2.1059	519.343	2.428	522.354	2.0067	--	--	--	--	--	--	--	--
	2.2403	0.02245	2.24045	0.0396	2.24625	0.02434						--	--	--	--	554.888	2.3657	575.228	2.082									113.334	2.2526	117.933	2.3161	258.09	2.2916	262.381	2.0997	527.212	2.4302	530.268	2.0017	--	--	--	--	--	--	--	--
	2.24274	0.02291	2.24289	0.04125	2.24869	0.02503						--	--	--	--	555.491	2.3657	575.853	2.082									115.025	2.2522	119.693	2.3158	261.941	2.2925	266.297	2.0938	535.081	2.4321	538.182	1.9965	--	--	--	--	--	--	--	--
	2.24518	0.02365	2.24533	0.0426	2.25113	0.02571						--	--	--	--	556.094	2.3657	576.478	2.082									116.717	2.2522	121.454	2.3152	265.792	2.2938	270.213	2.0876	542.95	2.4345	546.097	1.9912	--	--	--	--	--	--	--	--
	2.24762	0.02481	2.24777	0.04412	2.25357	0.02654						--	--	--	--	556.697	2.3657	577.103	2.0817									118.408	2.2519	123.214	2.3149	269.643	2.2947	274.129	2.082	550.819	2.4373	554.011	1.9853	--	--	--	--	--	--	--	--
	2.25006	0.02521	2.25021	0.04574	2.25601	0.02738						--	--	--	--	557.3	2.3657	577.729	2.0817									120.1	2.2516	124.975	2.3142	273.495	2.2956	278.046	2.0774	558.687	2.4398	561.926	1.9788	--	--	--	--	--	--	--	--
	2.2525	0.02593	2.25266	0.04789	2.25845	0.02796						--	--	--	--	557.903	2.366	578.354	2.0817									121.791	2.2513	126.735	2.3136	277.346	2.2963	281.962	2.0746	566.556	2.4426	569.84	1.9723	--	--	--	--	--	--	--	--
	2.25494	0.02679	2.2551	0.04987	2.26089	0.02889						--	--	--	--	558.506	2.366	578.979	2.0814									123.483	2.251	128.495	2.3133	281.199	2.2972	285.877	2.0734	574.425	2.446	577.755	1.9658	--	--	--	--	--	--	--	--
	2.25739	0.02766	2.25754	0.0516	2.26334	0.02975						--	--	--	--	559.109	2.366	579.605	2.0814									125.175	2.251	130.257	2.3127	285.051	2.2981	289.793	2.0731	582.294	2.4494	585.669	1.9587	--	--	--	--	--	--	--	--
	2.25983	0.02856	2.25998	0.05372	2.26578	0.03054						--	--	--	--	559.712	2.366	580.23	2.0814									126.867	2.2507	132.018	2.3121	288.903	2.2991	293.709	2.0731	590.163	2.4534	593.584	1.9509	--	--	--	--	--	--	--	--
	2.26227	0.02908	2.26242	0.05638	2.26822	0.03142						--	--	--	--	560.315	2.366	580.855	2.0814									128.559	2.2507	133.778	2.3118	292.754	2.2997	297.625	2.0737	598.032	2.4575	601.498	1.9432	--	--	--	--	--	--	--	--
	2.26471	0.03019	2.26486	0.05881	2.27066	0.03244						--	--	--	--	560.918	2.366	581.48	2.0811									130.251	2.2507	135.539	2.3111	296.605	2.3009	301.542	2.074	605.901	2.4624	609.412	1.9351	--	--	--	--	--	--	--	--
	2.26715	0.03094	2.2673	0.0619	2.2731	0.03334						--	--	--	--	561.521	2.3663	582.106	2.0811									131.942	2.2507	137.3	2.3102	300.457	2.3018	305.459	2.0746	613.769	2.4677	617.327	1.9267	--	--	--	--	--	--	--	--
	2.26959	0.0318	2.26974	0.06492	2.27554	0.03465						--	--	--	--	562.124	2.366	582.731	2.0808									133.634	2.2504	139.06	2.3096	304.309	2.3028	309.376	2.0749	621.638	2.473	625.241	1.918	--	--	--	--	--	--	--	--
	2.27203	0.03311	2.27219	0.06863	2.27798	0.0362						--	--	--	--	562.727	2.366	583.356	2.0808									135.324	2.2504	140.821	2.3093	308.16	2.3037	313.292	2.0752	629.507	2.4789	633.156	1.9091	--	--	--	--	--	--	--	--
	2.27448	0.03407	2.27463	0.07246	2.28043	0.03782						--	--	--	--	563.33	2.3663	583.981	2.0808									137.015	2.2504	142.582	2.3084	312.012	2.3046	317.209	2.0755	637.376	2.4851	641.07	1.8994	--	--	--	--	--	--	--	--
	2.27692	0.03504	2.27707	0.07701	2.28287	0.03901						--	--	--	--	563.933	2.3663	584.607	2.0805									138.706	2.2504	144.342	2.3077	315.863	2.3056	321.126	2.0758	645.245	2.4916	648.985	1.8901	--	--	--	--	--	--	--	--
	2.27936	0.03652	2.27951	0.08167	2.28531	0.04068						--	--	--	--	564.536	2.3663	585.232	2.0805									140.397	2.2504	146.102	2.3074	319.715	2.3065	325.042	2.0762	653.114	2.4975	656.899	1.8799	--	--	--	--	--	--	--	--
	2.2818	0.03726	2.28195	0.08759	2.28775	0.04209						--	--	--	--	565.139	2.3663	585.857	2.0802									142.088	2.2507	147.862	2.3065	323.567	2.3074	328.959	2.0765	660.982	2.5043	664.814	1.8697	--	--	--	--	--	--	--	--
	2.28424	0.03882	2.28439	0.09374	2.29019	0.04353						--	--	--	--	565.742	2.3666	586.482	2.0802									143.78	2.2507	149.622	2.3059	327.417	2.3084	332.875	2.0765	668.851	2.5111	672.728	1.8585	--	--	--	--	--	--	--	--
	2.28668	0.03984	2.28683	0.10137	2.29263	0.04517						--	--	--	--	566.345	2.3666	587.108	2.0802									145.472	2.2507	151.383	2.3053	331.269	2.3096	336.792	2.0774	676.72	2.5182	680.643	1.847	--	--	--	--	--	--	--	--
	2.28912	0.04092	2.28928	0.1094	2.29507	0.04695						--	--	--	--	566.948	2.3666	587.733	2.0802									147.163	2.2507	153.143	2.3046	335.122	2.3105	340.709	2.0774	684.589	2.5257	688.557	1.8343	--	--	--	--	--	--	--	--
	2.29156	0.04243	2.29172	0.11861	2.29752	0.04846						--	--	--	--	567.551	2.3666	588.358	2.0799									148.855	2.2507	154.904	2.3037	338.974	2.3115	344.625	2.0777	692.458	2.5334	696.471	1.8213	--	--	--	--	--	--	--	--
	2.29401	0.04365	2.29416	0.12921	2.29996	0.05039						--	--	--	--	568.154	2.3666	588.983	2.0799									150.546	2.251	156.665	2.3031	342.827	2.3124	348.541	2.078	700.327	2.5412	704.386	1.8074	--	--	--	--	--	--	--	--
	2.29645	0.04509	2.2966	0.14152	2.3024	0.05215						--	--	--	--	568.757	2.3666	589.609	2.0796									152.237	2.251	158.425	2.3018	346.678	2.3133	352.458	2.078	708.195	2.5496	712.3	1.7916	--	--	--	--	--	--	--	--
	2.29889	0.0469	2.29904	0.15463	2.30484	0.05447						--	--	--	--	569.36	2.367	590.234	2.0796									153.929	2.2513	160.186	2.3012	350.53	2.3146	356.374	2.0783	716.064	2.5589	720.215	1.7736	--	--	--	--	--	--	--	--
	2.30133	0.04839	2.30148	0.17036	2.30728	0.05693						--	--	--	--	569.964	2.367	590.859	2.0793									155.62	2.2513	161.947	2.3003	354.382	2.3155	360.289	2.0786	723.933	2.5688	728.129	1.7537	--	--	--	--	--	--	--	--
	2.30377	0.05015	2.30392	0.18855	2.30972	0.05961						--	--	--	--	570.567	2.367	591.485	2.0793									157.312	2.2513	163.707	2.2997	358.235	2.3167	364.204	2.0786	731.802	2.5796	736.044	1.7311	--	--	--	--	--	--	--	--
	2.30621	0.05206	2.30637	0.21004	2.31216	0.06268						--	--	--	--	571.17	2.367	592.11	2.0793									159.004	2.2513	165.468	2.2987	362.087	2.3177	368.12	2.0786	739.671	2.5905	743.958	1.7051	--	--	--	--	--	--	--	--
	2.30865	0.05443	2.30881	0.23456	2.31461	0.06608						--	--	--	--	571.773	2.367	592.735	2.0789									160.696	2.2516	167.229	2.2978	365.939	2.3189	372.035	2.0789	747.54	2.6026	751.873	1.6753	--	--	--	--	--	--	--	--
	2.3111	0.05611	2.31125	0.26408	2.31705	0.06981						--	--	--	--	572.376	2.367	593.36	2.0789									162.387	2.2516	168.989	2.2969	369.79	2.3198	375.95	2.0793	755.408	2.6153	759.787	1.6427	--	--	--	--	--	--	--	--
	2.31354	0.05815	2.31369	0.29903	2.31949	0.07413						--	--	--	--	572.979	2.367	593.986	2.0786									164.078	2.2519	170.749	2.296	373.642	2.3211	379.865	2.0793	763.277	2.6302	767.701	1.6099	--	--	--	--	--	--	--	--
	2.31598	0.06072	2.31613	0.34195	2.32193	0.07879						--	--	--	--	573.582	2.3673	594.611	2.0786									165.77	2.2519	172.51	2.295	377.494	2.322	383.781	2.0796	771.146	2.6491	775.616	1.5783	--	--	--	--	--	--	--	--
	2.31842	0.06365	2.31857	0.39551	2.32437	0.08395						--	--	--	--	574.185	2.367	595.236	2.078									167.462	2.2522	174.27	2.2938	381.346	2.3232	387.697	2.0796	779.015	2.6767	783.53	1.5494	--	--	--	--	--	--	--	--
	2.32086	0.06647	2.32101	0.46259	2.32681	0.09002						--	--	--	--	574.788	2.367	595.861	2.078									169.153	2.2522	176.03	2.2929	385.198	2.3242	391.612	2.0796	786.884	2.7263	791.445	1.5246	--	--	--	--	--	--	--	--
	2.3233	0.06961	2.32346	0.54705	2.32925	0.09704						--	--	--	--	575.391	2.367	596.487	2.0777									170.845	2.2522	177.79	2.2916	389.05	2.3257	395.528	2.0799	794.753	2.858	799.359	1.5017	--	--	--	--	--	--	--	--
	2.32574	0.07353	2.3259	0.65403	2.3317	0.10537						--	--	--	--	575.994	2.367	597.112	2.0777									172.536	2.2526	179.551	2.2907	392.902	2.3266	399.444	2.0802	800.261	3	799.966	1.4998	--	--	--	--	--	--	--	--
	2.32819	0.07716	2.32834	0.78367	2.33414	0.11469						--	--	--	--	576.597	2.367	597.737	2.0777									174.228	2.2526	181.311	2.2894	396.755	2.3279	403.36	2.0802	--	--	--	--	--	--	--	--	--	--	--	--
	2.33063	0.08199	2.33078	0.93418	2.33658	0.12592						--	--	--	--	577.2	2.367	598.362	2.0774									175.92	2.2529	183.072	2.2882	400.607	2.3291	407.276	2.0802	--	--	--	--	--	--	--	--	--	--	--	--
	2.33307	0.08692	2.33322	1.09602	2.33902	0.13874						--	--	--	--	577.803	2.367	598.988	2.0774									177.611	2.2535	184.832	2.287	404.458	2.3301	411.192	2.0805	--	--	--	--	--	--	--	--	--	--	--	--
	2.33551	0.09248	2.33566	1.25464	2.34146	0.15318						--	--	--	--	578.406	2.3673	599.613	2.0774									179.302	2.2535	186.593	2.2854	408.31	2.3313	415.108	2.0805	--	--	--	--	--	--	--	--	--	--	--	--
	2.33795	0.0988	2.3381	1.39911	2.3439	0.16964						--	--	--	--	579.009	2.3673	600.238	2.0771									180.993	2.2538	188.353	2.2842	412.161	2.3322	419.025	2.0805	--	--	--	--	--	--	--	--	--	--	--	--
	2.34039	0.10621	2.34055	1.51955	2.34634	0.18765						--	--	--	--	579.612	2.3673	600.863	2.0771									182.685	2.2541	190.114	2.2829	416.012	2.3338	422.942	2.0808	--	--	--	--	--	--	--	--	--	--	--	--
	2.34283	0.11394	2.34299	1.61293	2.34879	0.20745						--	--	--	--	580.215	2.3673	601.489	2.0768									184.377	2.2541	191.875	2.2814	419.864	2.335	426.858	2.0808	--	--	--	--	--	--	--	--	--	--	--	--
	2.34528	0.12349	2.34543	1.67953	2.35123	0.22832						--	--	--	--	580.818	2.3673	602.114	2.0768									186.068	2.2544	193.635	2.2798	423.716	2.3363	430.774	2.0808	--	--	--	--	--	--	--	--	--	--	--	--
	2.34772	0.13442	2.34787	1.72348	2.35367	0.25006						--	--	--	--	581.421	2.3676	602.739	2.0765									187.759	2.2544	195.395	2.278	427.568	2.3375	434.69	2.0808	--	--	--	--	--	--	--	--	--	--	--	--
	2.35016	0.14732	2.35031	1.74957	2.35611	0.27235						--	--	--	--	582.024	2.3676	603.365	2.0765									189.451	2.2547	197.155	2.2764	431.42	2.3387	438.607	2.0811	--	--	--	--	--	--	--	--	--	--	--	--
	2.3526	0.16228	2.35275	1.75644	2.35855	0.29493						--	--	--	--	582.627	2.3676	603.99	2.0762									191.142	2.255	198.915	2.2749	435.272	2.3397	442.524	2.0811	--	--	--	--	--	--	--	--	--	--	--	--
	2.35504	0.18027	2.35519	1.75026	2.36099	0.3175						--	--	--	--	583.23	2.3676	604.615	2.0762									192.833	2.2553	200.674	2.273	439.123	2.3412	446.441	2.0811	--	--	--	--	--	--	--	--	--	--	--	--
	2.35748	0.20158	2.35764	1.73584	2.36343	0.33912						--	--	--	--	583.833	2.3679	605.24	2.0758									194.525	2.2553	202.434	2.2712	442.976	2.3425	450.357	2.0811	--	--	--	--	--	--	--	--	--	--	--	--
	2.35992	0.22755	2.36008	1.71181	2.36588	0.36015						--	--	--	--	584.436	2.3679	605.866	2.0758									196.216	2.2557	204.195	2.2693	446.828	2.3437	454.273	2.0811	--	--	--	--	--	--	--	--	--	--	--	--
	2.36237	0.25852	2.36252	1.68228	2.36832	0.37955						--	--	--	--	585.039	2.3679	606.491	2.0755									197.908	2.2557	205.954	2.2671	450.681	2.3446	458.189	2.0811	--	--	--	--	--	--	--	--	--	--	--	--
	2.36481	0.29629	2.36496	1.64932	2.37076	0.39812						--	--	--	--	585.642	2.3679	607.116	2.0755									199.599	2.256	207.715	2.265	454.533	2.3459	462.105	2.0811	--	--	--	--	--	--	--	--	--	--	--	--
	2.36725	0.34161	2.3674	1.61362	2.3732	0.41545						--	--	--	--	586.245	2.3679	607.741	2.0752									201.292	2.256	209.475	2.2631	458.386	2.3471	466.02	2.0811	--	--	--	--	--	--	--	--	--	--	--	--
	2.36969	0.39471	2.36984	1.57654	2.37564	0.43124						--	--	--	--	586.848	2.3679	608.367	2.0752									202.983	2.2563	211.235	2.2606	462.238	2.3487	469.937	2.0811	--	--	--	--	--	--	--	--	--	--	--	--
	2.37213	0.45467	2.37228	1.53946	2.37808	0.44632						--	--	--	--	587.451	2.3679	608.992	2.0752									204.675	2.2563	212.995	2.2584	466.091	2.3499	473.853	2.0811	--	--	--	--	--	--	--	--	--	--	--	--
	2.37457	0.52094	2.37473	1.50169	2.38052	0.46076						--	--	--	--	588.054	2.3679	609.617	2.0749									206.367	2.2566	214.755	2.2563	469.942	2.3508	477.768	2.0811	--	--	--	--	--	--	--	--	--	--	--	--
	2.37701	0.59017	2.37717	1.46599	2.38297	0.47377						--	--	--	--	588.657	2.3679	610.242	2.0749									208.059	2.2566	216.516	2.2538	473.794	2.3521	481.683	2.0811	--	--	--	--	--	--	--	--	--	--	--	--
	2.37946	0.66067	2.37961	1.43097	2.38541	0.48516						--	--	--	--	589.26	2.3679	610.868	2.0749									209.751	2.2569	218.276	2.2513	477.646	2.3533	485.599	2.0811	--	--	--	--	--	--	--	--	--	--	--	--
	2.3819	0.73105	2.38205	1.40007	2.38785	0.49579						--	--	--	--	589.863	2.3682	611.493	2.0746									211.444	2.2572	220.036	2.2491	481.497	2.3546	489.515	2.0811	--	--	--	--	--	--	--	--	--	--	--	--
	2.38434	0.79845	2.38449	1.39458	2.39029	0.50543						--	--	--	--	590.466	2.3682	612.118	2.0746									213.136	2.2572	221.796	2.2467	485.349	2.3558	493.432	2.0808	--	--	--	--	--	--	--	--	--	--	--	--
	2.38678	0.863	2.38693	1.41037	2.39273	0.51384						--	--	--	--	591.069	2.3682	612.743	2.0746									214.828	2.2572	223.556	2.2439	489.201	2.3573	497.348	2.0808	--	--	--	--	--	--	--	--	--	--	--	--
	2.38922	0.92331	2.38937	1.43578	2.39517	0.52229						--	--	--	--	591.672	2.3682	613.369	2.0743									216.52	2.2575	225.317	2.2414	493.052	2.3586	501.263	2.0808	--	--	--	--	--	--	--	--	--	--	--	--
	2.39166	0.97836	2.39182	1.46805	2.39761	0.53197						--	--	--	--	592.275	2.3682	613.994	2.074									218.212	2.2578	227.077	2.2389	496.904	2.3595	505.179	2.0805	--	--	--	--	--	--	--	--	--	--	--	--
	2.3941	1.02871	2.39426	1.50169	2.40005	0.54066						--	--	--	--	592.878	2.3685	614.619	2.074									219.904	2.2578	228.837	2.2361	500.756	2.3608	509.095	2.0805	--	--	--	--	--	--	--	--	--	--	--	--
	2.39655	1.07323	2.3967	1.52847	2.4025	0.55002						--	--	--	--	593.481	2.3685	615.245	2.0737									221.597	2.2581	230.597	2.2333	504.608	2.362	513.01	2.0805	--	--	--	--	--	--	--	--	--	--	--	--
	2.39899	1.11168	2.39914	1.53397	2.40494	0.55943						--	--	--	--	594.084	2.3685	615.87	2.0737									223.289	2.2581	232.357	2.2309	508.461	2.3629	516.926	2.0802	--	--	--	--	--	--	--	--	--	--	--	--
	2.40143	1.14418	2.40158	1.49483	2.40738	0.56756						--	--	--	--	594.687	2.3688	616.495	2.0734									224.982	2.2584	234.117	2.2278	512.312	2.3645	520.842	2.0802	--	--	--	--	--	--	--	--	--	--	--	--
	2.40387	1.17004	2.40402	1.41243	2.40982	0.57542						--	--	--	--	595.29	2.3688	617.12	2.0734									226.674	2.2588	235.878	2.2253	516.165	2.3657	524.758	2.0799	--	--	--	--	--	--	--	--	--	--	--	--
	2.40631	1.18973	2.40646	1.29913	2.41226	0.57974						--	--	--	--	595.893	2.3688	617.746	2.0731									228.366	2.2588	237.638	2.2225	520.017	2.3666	528.674	2.0799	--	--	--	--	--	--	--	--	--	--	--	--
	2.40875	1.20346	2.40891	1.16661	2.4147	0.58248						--	--	--	--	596.496	2.3688	618.371	2.0727									230.058	2.2591	239.398	2.2197	523.87	2.3676	532.59	2.0796	--	--	--	--	--	--	--	--	--	--	--	--
	2.41119	1.21216	2.41135	1.02386	2.41714	0.58478						--	--	--	--	597.099	2.3688	618.996	2.0724									231.75	2.2594	241.158	2.2166	527.722	2.3688	536.506	2.0793	--	--	--	--	--	--	--	--	--	--	--	--
	2.41364	1.21674	2.41379	0.88227	2.41959	0.5874						--	--	--	--	597.702	2.3688	619.621	2.0724									233.442	2.2597	242.918	2.2135	531.576	2.3697	540.422	2.0793	--	--	--	--	--	--	--	--	--	--	--	--
	2.41608	1.21731	2.41623	0.75531	2.42203	0.59005						--	--	--	--	598.305	2.3691	620.247	2.0721									235.134	2.2597	244.679	2.2107	535.428	2.371	544.338	2.0789	--	--	--	--	--	--	--	--	--	--	--	--
	2.41852	1.20758	2.41867	0.64435	2.42447	0.59184						--	--	--	--	598.908	2.3691	620.872	2.0718									236.826	2.26	246.439	2.2079	539.281	2.3719	548.254	2.0786	--	--	--	--	--	--	--	--	--	--	--	--
	2.42096	1.18229	2.42111	0.54966	2.42691	0.59279						--	--	--	--	599.511	2.3691	621.497	2.0718									238.518	2.2603	248.2	2.2048	543.133	2.3735	552.171	2.0783	--	--	--	--	--	--	--	--	--	--	--	--
	2.4234	1.13686	2.42355	0.47063	2.42935	0.59362						--	--	--	--	600.115	2.3691	622.122	2.0715									240.209	2.2603	249.96	2.202	546.986	2.3744	556.088	2.0783	--	--	--	--	--	--	--	--	--	--	--	--
	2.42584	1.06831	2.42599	0.41343	2.43179	0.59386						--	--	--	--	600.718	2.3691	622.748	2.0715									241.902	2.2606	251.721	2.1992	550.839	2.3753	560.004	2.0777	--	--	--	--	--	--	--	--	--	--	--	--
	2.42828	0.98579	2.42844	0.37367	2.43423	0.59394						--	--	--	--	601.321	2.3691	623.373	2.0715									243.594	2.2612	253.481	2.1961	554.691	2.3763	563.92	2.0774	--	--	--	--	--	--	--	--	--	--	--	--
	2.43073	0.89779	2.43088	0.34257	2.43668	0.59489						--	--	--	--	601.924	2.3691	623.998	2.0712									245.285	2.2615	255.241	2.1933	558.544	2.3772	567.836	2.0768	--	--	--	--	--	--	--	--	--	--	--	--
	2.43317	0.81047	2.43332	0.3162	2.43912	0.59636						--	--	--	--	602.527	2.3691	624.623	2.0712									246.978	2.2619	257.001	2.1906	562.397	2.3781	571.752	2.0765	--	--	--	--	--	--	--	--	--	--	--	--
	2.43561	0.72716	2.43576	0.29251	2.44156	0.59759						--	--	--	--	603.13	2.3691	625.249	2.0709									248.67	2.2622	258.761	2.1875	566.249	2.379	575.669	2.0762	--	--	--	--	--	--	--	--	--	--	--	--
	2.43805	0.64854	2.4382	0.26999	2.444	0.59866						--	--	--	--	603.733	2.3691	625.874	2.0709									250.361	2.2625	260.52	2.1847	570.101	2.3803	579.584	2.0758	--	--	--	--	--	--	--	--	--	--	--	--
	2.44049	0.57392	2.44064	0.24815	2.44644	0.59922						--	--	--	--	604.336	2.3691	626.499	2.0703									252.053	2.2625	262.28	2.1822	573.953	2.3812	583.501	2.0752	--	--	--	--	--	--	--	--	--	--	--	--
	2.44293	0.50285	2.44308	0.22426	2.44888	0.59977						--	--	--	--	604.939	2.3691	627.124	2.0703									253.745	2.2628	264.04	2.1791	577.805	2.3818	587.416	2.0749	--	--	--	--	--	--	--	--	--	--	--	--
	2.44537	0.44106	2.44553	0.20332	2.45132	0.60073						--	--	--	--	605.542	2.3691	627.75	2.0703									255.437	2.2631	265.799	2.1766	581.657	2.3828	591.332	2.0743	--	--	--	--	--	--	--	--	--	--	--	--
	2.44781	0.39024	2.44797	0.18471	2.45377	0.60243						--	--	--	--	606.145	2.3691	628.375	2.07									257.129	2.2634	267.559	2.1735	585.51	2.3837	595.247	2.074	--	--	--	--	--	--	--	--	--	--	--	--
	2.45026	0.35053	2.45041	0.16843	2.45621	0.60406						--	--	--	--	606.748	2.3694	629	2.0696									258.82	2.2637	269.32	2.171	589.363	2.3843	599.164	2.0734	--	--	--	--	--	--	--	--	--	--	--	--
	2.4527	0.3186	2.45285	0.15607	2.45865	0.60664						--	--	--	--	607.351	2.3694	629.626	2.0693									260.511	2.264	271.08	2.1685	593.216	2.3852	603.08	2.0727	--	--	--	--	--	--	--	--	--	--	--	--
	2.45514	0.29263	2.45529	0.14543	2.46109	0.60997						--	--	--	--	607.955	2.3697	630.251	2.069									262.203	2.264	272.841	2.1661	597.068	2.3859	606.998	2.0724	--	--	--	--	--	--	--	--	--	--	--	--
	2.45758	0.27054	2.45773	0.13548	2.46353	0.61437						--	--	--	--	608.558	2.3697	630.876	2.0687									263.895	2.2646	274.6	2.1633	600.92	2.3865	610.914	2.0715	--	--	--	--	--	--	--	--	--	--	--	--
	2.46002	0.25188	2.46017	0.12607	2.46597	0.61933						--	--	--	--	609.161	2.3697	631.501	2.0687									265.587	2.2646	276.361	2.1608	604.772	2.3874	614.831	2.0712	--	--	--	--	--	--	--	--	--	--	--	--
	2.46246	0.23495	2.46262	0.11714	2.46841	0.62524						--	--	--	--	609.764	2.3697	632.127	2.0684									267.278	2.265	278.12	2.1583	608.624	2.3883	618.747	2.0703	--	--	--	--	--	--	--	--	--	--	--	--
	2.4649	0.22007	2.46506	0.10945	2.47086	0.63139						--	--	--	--	610.367	2.3701	632.752	2.0681									268.97	2.2653	279.881	2.1555	612.477	2.389	622.663	2.0696	--	--	--	--	--	--	--	--	--	--	--	--
	2.46735	0.20645	2.4675	0.10352	2.4733	0.63818						--	--	--	--	610.97	2.3697	633.377	2.0678									270.662	2.2656	281.64	2.1533	616.33	2.3896	626.579	2.0687	--	--	--	--	--	--	--	--	--	--	--	--
	2.46979	0.19455	2.46994	0.09796	2.47574	0.64552						--	--	--	--	611.573	2.3701	634.002	2.0675									272.354	2.2659	283.401	2.1509	620.183	2.3905	630.495	2.0678	--	--	--	--	--	--	--	--	--	--	--	--
	2.47223	0.18391	2.47238	0.09404	2.47818	0.65349						--	--	--	--	612.176	2.3701	634.628	2.0672									274.045	2.2665	285.161	2.1481	624.036	2.3908	634.412	2.0672	--	--	--	--	--	--	--	--	--	--	--	--
	2.47467	0.17469	2.47482	0.0899	2.48062	0.66258						--	--	--	--	612.779	2.3701	635.253	2.0672									275.737	2.2668	286.921	2.1456	627.887	2.3918	638.329	2.0662	--	--	--	--	--	--	--	--	--	--	--	--
	2.47711	0.16612	2.47726	0.08727	2.48306	0.67222						--	--	--	--	613.382	2.3701	635.878	2.0669									277.429	2.2671	288.681	2.1434	631.74	2.3921	642.245	2.0653	--	--	--	--	--	--	--	--	--	--	--	--
	2.47955	0.15834	2.47971	0.08476	2.4855	0.6821						--	--	--	--	613.985	2.3701	636.503	2.0665									279.121	2.2674	290.441	2.1406	635.591	2.3927	646.161	2.0644	--	--	--	--	--	--	--	--	--	--	--	--
	2.48199	0.15152	2.48215	0.08212	2.48795	0.6917						--	--	--	--	614.588	2.3701	637.129	2.0665									280.812	2.2677	292.2	2.1382	639.443	2.3933	650.077	2.0634	--	--	--	--	--	--	--	--	--	--	--	--
	2.48444	0.1461	2.48459	0.07964	2.49039	0.70118						--	--	--	--	615.192	2.3701	637.754	2.0662									282.504	2.2681	293.959	2.1357	643.296	2.3939	653.994	2.0625	--	--	--	--	--	--	--	--	--	--	--	--
	2.48688	0.14035	2.48703	0.07784	2.49283	0.71153						--	--	--	--	615.795	2.3701	638.379	2.0659									284.196	2.2681	295.719	2.1329	647.149	2.3945	657.91	2.061	--	--	--	--	--	--	--	--	--	--	--	--
	2.48932	0.13538	2.48947	0.07591	2.49527	0.7228						--	--	--	--	616.398	2.3701	639.004	2.0659									285.888	2.2684	297.479	2.1304	651.001	2.3952	661.827	2.0597	--	--	--	--	--	--	--	--	--	--	--	--
	2.49176	0.13068	2.49191	0.0738	2.49771	0.7349						--	--	--	--	617.001	2.3701	639.63	2.0659									287.58	2.2687	299.239	2.1279	654.854	2.3964	665.744	2.0588	--	--	--	--	--	--	--	--	--	--	--	--
	2.4942	0.12642	2.49435	0.07231	2.50015	0.74851						--	--	--	--	617.604	2.3704	640.255	2.0656									289.272	2.2693	300.998	2.1251	658.707	2.397	669.661	2.0576	--	--	--	--	--	--	--	--	--	--	--	--
	2.49664	0.12276	2.4968	0.07056	2.50259	0.762						--	--	--	--	618.207	2.3704	640.88	2.0653									290.963	2.2696	302.758	2.1227	662.559	2.398	673.577	2.0563	--	--	--	--	--	--	--	--	--	--	--	--
	2.49908	0.11922	2.49924	0.0687	2.50504	0.77545						--	--	--	--	618.81	2.3704	641.506	2.065									292.655	2.2696	304.518	2.1202	666.411	2.3986	677.493	2.0548	--	--	--	--	--	--	--	--	--	--	--	--
	2.50153	0.11607	2.50168	0.06728	2.50748	0.78798						--	--	--	--	619.413	2.3707	642.131	2.0647									294.348	2.2699	306.277	2.1177	670.263	2.3995	681.409	2.0535	--	--	--	--	--	--	--	--	--	--	--	--
	2.50397	0.11295	2.50412	0.0652	2.50992	0.79703						--	--	--	--	620.016	2.3707	642.756	2.0644									296.04	2.2702	308.037	2.1149	674.116	2.4004	685.325	2.0517	--	--	--	--	--	--	--	--	--	--	--	--
	2.50641	0.11016	2.50656	0.06379	2.51236	0.80139						--	--	--	--	620.619	2.3707	643.381	2.0641									297.733	2.2702	309.796	2.1124	677.968	2.4011	689.242	2.0501	--	--	--	--	--	--	--	--	--	--	--	--
	2.50885	0.1072	2.509	0.06256	2.5148	0.8006						--	--	--	--	621.222	2.3713	644.007	2.0638									299.425	2.2705	311.556	2.1096	681.819	2.402	693.158	2.0486	--	--	--	--	--	--	--	--	--	--	--	--
	2.51129	0.10442	2.51144	0.06071	2.51724	0.79623						--	--	--	--	621.825	2.3713	644.632	2.0631									301.117	2.2708	313.316	2.1068	685.672	2.4032	697.076	2.047	--	--	--	--	--	--	--	--	--	--	--	--
	2.51373	0.10184	2.51389	0.05942	2.51968	0.78989						--	--	--	--	622.428	2.3713	645.257	2.0628									302.81	2.2712	315.075	2.1041	689.525	2.4045	700.992	2.0448	--	--	--	--	--	--	--	--	--	--	--	--
	2.51617	0.09947	2.51633	0.05808	2.52213	0.78116						--	--	--	--	623.031	2.3713	645.882	2.0622									304.502	2.2712	316.834	2.1016	693.377	2.4054	704.909	2.043	--	--	--	--	--	--	--	--	--	--	--	--
	2.51862	0.09675	2.51877	0.05674	2.52457	0.77045						--	--	--	--	623.634	2.3713	646.508	2.0619									306.194	2.2715	318.594	2.0991	697.229	2.4066	708.824	2.0411	--	--	--	--	--	--	--	--	--	--	--	--
	2.52106	0.0946	2.52121	0.05563	2.52701	0.75656						--	--	--	--	624.237	2.3713	647.133	2.0616									307.886	2.2718	320.353	2.0969	701.081	2.4079	712.741	2.0393	--	--	--	--	--	--	--	--	--	--	--	--
	2.5235	0.09237	2.52365	0.0542	2.52945	0.74109						--	--	--	--	624.84	2.3713	647.758	2.0613									309.578	2.2718	322.112	2.0954	704.933	2.4088	716.657	2.0368	--	--	--	--	--	--	--	--	--	--	--	--
	2.52594	0.09013	2.52609	0.05262	2.53189	0.72482						--	--	--	--	625.443	2.3716	648.383	2.061									311.27	2.2721	323.872	2.0941	708.785	2.41	720.574	2.0346	--	--	--	--	--	--	--	--	--	--	--	--
	2.52838	0.08842	2.52853	0.05072	2.53433	0.70816						--	--	--	--	626.046	2.3716	649.009	2.0607									312.962	2.2724	325.631	2.0929	712.636	2.4116	724.49	2.0324	--	--	--	--	--	--	--	--	--	--	--	--
	2.53082	0.08636	2.53098	0.04937	2.53677	0.68832						--	--	--	--	626.649	2.3716	649.634	2.0603									314.655	2.2727	327.39	2.0926	716.488	2.4131	728.405	2.0303	--	--	--	--	--	--	--	--	--	--	--	--
	2.53326	0.08459	2.53342	0.04744	2.53922	0.66769						--	--	--	--	627.252	2.3716	650.259	2.06									316.347	2.273	329.149	2.0926	720.339	2.4147	732.32	2.0278	--	--	--	--	--	--	--	--	--	--	--	--
	2.53571	0.08296	2.53586	0.04555	2.54166	0.64825						--	--	--	--	627.855	2.3716	650.884	2.0597									318.039	2.2733	330.908	2.0929	724.19	2.4159	736.236	2.025	--	--	--	--	--	--	--	--	--	--	--	--
	2.53815	0.08215	2.5383	0.04403	2.5441	0.63012						--	--	--	--	628.458	2.3716	651.51	2.0594									319.731	2.2736	332.667	2.0929	728.042	2.4175	740.152	2.0225	--	--	--	--	--	--	--	--	--	--	--	--
	2.54059	0.08065	2.54074	0.04268	2.54654	0.61104						--	--	--	--	629.061	2.3719	652.135	2.0591									321.423	2.2739	334.427	2.0938	731.894	2.4193	744.068	2.0194	--	--	--	--	--	--	--	--	--	--	--	--
	2.54303	0.07977	2.54318	0.04129	2.54898	0.59426						--	--	--	--	629.664	2.3719	652.76	2.0588									323.115	2.2743	336.186	2.0941	735.746	2.4212	747.984	2.0166	--	--	--	--	--	--	--	--	--	--	--	--
	2.54547	0.07898	2.54562	0.04063	2.55142	0.57954						--	--	--	--	630.267	2.3719	653.386	2.0582									324.807	2.2746	337.946	2.0948	739.598	2.4231	751.9	2.0138	--	--	--	--	--	--	--	--	--	--	--	--
	2.54791	0.07822	2.54807	0.03932	2.55386	0.56649						--	--	--	--	630.87	2.3719	654.011	2.0579									326.498	2.2749	339.706	2.0951	743.45	2.4249	755.817	2.0104	--	--	--	--	--	--	--	--	--	--	--	--
	2.55035	0.07719	2.55051	0.03855	2.5563	0.55471						--	--	--	--	631.473	2.3722	654.636	2.0576									328.189	2.2752	341.464	2.0954	747.302	2.4271	759.732	2.0073	--	--	--	--	--	--	--	--	--	--	--	--
	2.5528	0.07656	2.55295	0.03792	2.55875	0.54118						--	--	--	--	632.076	2.3722	655.261	2.0572									329.881	2.2755	343.224	2.096	751.153	2.4296	763.648	2.0039	--	--	--	--	--	--	--	--	--	--	--	--
	2.55524	0.07614	2.55539	0.03773	2.56119	0.52384						--	--	--	--	632.679	2.3722	655.887	2.0566									331.573	2.2758	344.983	2.0963	755.005	2.4314	767.564	2.0008	--	--	--	--	--	--	--	--	--	--	--	--
	2.55768	0.07561	2.55783	0.03707	2.56363	0.50222						--	--	--	--	633.282	2.3722	656.512	2.0563									333.265	2.2761	346.743	2.0966	758.857	2.4339	771.479	1.9974	--	--	--	--	--	--	--	--	--	--	--	--
	2.56012	0.0751	2.56027	0.03658	2.56607	0.47734						--	--	--	--	633.885	2.3722	657.137	2.0557									334.956	2.2764	348.502	2.0969	762.708	2.4364	775.394	1.9937	--	--	--	--	--	--	--	--	--	--	--	--
	2.56256	0.07487	2.56271	0.03658	2.56851	0.45156						--	--	--	--	634.488	2.3725	657.762	2.0551									336.649	2.277	350.263	2.0972	766.56	2.4389	779.31	1.9903	--	--	--	--	--	--	--	--	--	--	--	--
	2.565	0.07428	2.56516	0.03608	2.57095	0.42704						--	--	--	--	635.092	2.3725	658.388	2.0545									338.34	2.2774	352.022	2.0975	770.412	2.4417	783.226	1.9862	--	--	--	--	--	--	--	--	--	--	--	--
	2.56744	0.074	2.5676	0.03534	2.57339	0.40534						--	--	--	--	635.695	2.3725	659.013	2.0538									340.032	2.2777	353.782	2.0979	774.264	2.4445	787.142	1.9828	--	--	--	--	--	--	--	--	--	--	--	--
	2.56989	0.07369	2.57004	0.03521	2.57584	0.38538						--	--	--	--	636.298	2.3725	659.638	2.0532									341.723	2.278	355.542	2.0982	778.117	2.4472	791.057	1.9785	--	--	--	--	--	--	--	--	--	--	--	--
	2.57233	0.07332	2.57248	0.03468	2.57828	0.36816						--	--	--	--	636.901	2.3725	660.263	2.0529									343.414	2.2786	357.302	2.0985	781.97	2.45	794.972	1.9748	--	--	--	--	--	--	--	--	--	--	--	--
	2.57477	0.07325	2.57492	0.03456	2.58072	0.35464						--	--	--	--	637.504	2.3725	660.889	2.0523									345.105	2.2789	359.062	2.0988	785.822	2.4531	798.888	1.9707	--	--	--	--	--	--	--	--	--	--	--	--
	2.57721	0.07288	2.57736	0.0344	2.58316	0.34325						--	--	--	--	638.107	2.3725	661.514	2.0517									346.797	2.2792	360.822	2.0988	789.672	2.4559	802.804	1.9667	--	--	--	--	--	--	--	--	--	--	--	--
	2.57965	0.07228	2.5798	0.03439	2.5856	0.33278						--	--	--	--	638.71	2.3725	662.139	2.0514									348.489	2.2795	362.582	2.0991	793.525	2.4587	806.72	1.9624	--	--	--	--	--	--	--	--	--	--	--	--
	2.58209	0.07165	2.58224	0.03439	2.58804	0.32325						--	--	--	--	639.313	2.3725	662.764	2.0507									350.181	2.2798	364.342	2.0991	797.376	2.4618	810.637	1.9583	--	--	--	--	--	--	--	--	--	--	--	--
	2.58453	0.07116	2.58469	0.03411	2.59048	0.31433						--	--	--	--	639.916	2.3725	663.39	2.0504									351.873	2.2801	366.101	2.0994	801.228	2.4646	814.553	1.954	--	--	--	--	--	--	--	--	--	--	--	--
	2.58698	0.07102	2.58713	0.03377	2.59293	0.30516						--	--	--	--	640.519	2.3728	664.015	2.0498									353.565	2.2805	367.861	2.0997	805.079	2.4677	818.468	1.9497	--	--	--	--	--	--	--	--	--	--	--	--
	2.58942	0.07046	2.58957	0.03358	2.59537	0.29644						--	--	--	--	641.122	2.3728	664.64	2.0492									355.257	2.2808	369.62	2.0997	808.93	2.4705	822.385	1.945	--	--	--	--	--	--	--	--	--	--	--	--
	2.59186	0.07015	2.59201	0.03354	2.59781	0.28818						--	--	--	--	641.725	2.3728	665.266	2.0486									356.948	2.2811	371.38	2.1	812.783	2.473	826.301	1.9401	--	--	--	--	--	--	--	--	--	--	--	--
	2.5943	0.0692	2.59445	0.03328	2.60025	0.28069						--	--	--	--	642.328	2.3728	665.891	2.0479									358.639	2.2814	373.139	2.1	816.634	2.4758	830.217	1.9354	--	--	--	--	--	--	--	--	--	--	--	--
	2.59674	0.0687	2.59689	0.03323	2.60269	0.27374						--	--	--	--	642.931	2.3728	666.516	2.047									360.33	2.2817	374.899	2.1003	820.486	2.4782	834.133	1.9304	--	--	--	--	--	--	--	--	--	--	--	--
	2.59918	0.06838	2.59933	0.03324	2.60513	0.26732						--	--	--	--	643.534	2.3732	667.141	2.0461									362.022	2.2823	376.658	2.1006	824.338	2.4807	838.048	1.9255	--	--	--	--	--	--	--	--	--	--	--	--
	2.60162	0.06767	2.60178	0.03309	2.60757	0.2614						--	--	--	--	644.137	2.3732	667.767	2.0452									363.714	2.2826	378.418	2.1006	828.19	2.4835	841.964	1.9205	--	--	--	--	--	--	--	--	--	--	--	--
	2.60406	0.06713	2.60422	0.03306	2.61002	0.25645						--	--	--	--	644.74	2.3732	668.392	2.0445									365.405	2.2829	380.178	2.1006	832.041	2.486	845.879	1.9149	--	--	--	--	--	--	--	--	--	--	--	--
	2.60651	0.06642	2.60666	0.03292	2.61246	0.25172						--	--	--	--	645.343	2.3735	669.017	2.0436									367.097	2.2832	381.937	2.101	835.893	2.4885	849.795	1.9097	--	--	--	--	--	--	--	--	--	--	--	--
	2.60895	0.06587	2.6091	0.03308	2.6149	0.24744						--	--	--	--	645.946	2.3735	669.642	2.0427									368.788	2.2836	383.697	2.101	839.745	2.491	853.71	1.9038	--	--	--	--	--	--	--	--	--	--	--	--
	2.61139	0.06514	2.61154	0.03287	2.61734	0.24323						--	--	--	--	646.549	2.3735	670.268	2.0417									370.48	2.2839	385.457	2.101	843.598	2.4941	857.626	1.8979	--	--	--	--	--	--	--	--	--	--	--	--
	2.61383	0.06453	2.61398	0.033	2.61978	0.23907						--	--	--	--	647.152	2.3738	670.893	2.0411									372.171	2.2842	387.217	2.1016	847.45	2.4965	861.541	1.8914	--	--	--	--	--	--	--	--	--	--	--	--
	2.61627	0.0641	2.61642	0.03276	2.62222	0.23494						--	--	--	--	647.755	2.3738	671.518	2.0402									373.862	2.2845	388.976	2.1016	851.302	2.4996	865.457	1.8852	--	--	--	--	--	--	--	--	--	--	--	--
	2.61871	0.06338	2.61887	0.03277	2.62466	0.23022						--	--	--	--	648.358	2.3738	672.143	2.0393									375.554	2.2851	390.736	2.1016	855.155	2.5024	869.372	1.8781	--	--	--	--	--	--	--	--	--	--	--	--
	2.62115	0.06274	2.62131	0.03284	2.62711	0.22542						--	--	--	--	648.961	2.3738	672.769	2.0377									377.246	2.2854	392.496	2.1019	859.008	2.5052	873.288	1.8706	--	--	--	--	--	--	--	--	--	--	--	--
	2.6236	0.06231	2.62375	0.03266	2.62955	0.22018						--	--	--	--	649.564	2.3738	673.394	2.0368									378.937	2.2857	394.255	2.1019	862.86	2.5083	877.205	1.8625	--	--	--	--	--	--	--	--	--	--	--	--
	2.62604	0.06176	2.62619	0.03283	2.63199	0.21471						--	--	--	--	650.167	2.3738	674.019	2.0359									380.629	2.286	396.014	2.1019	866.713	2.5114	881.121	1.8539	--	--	--	--	--	--	--	--	--	--	--	--
	2.62848	0.06129	2.62863	0.03293	2.63443	0.20892						--	--	--	--	650.77	2.3738	674.644	2.0346									382.32	2.2863	397.775	2.1022	870.564	2.5145	885.037	1.8449	--	--	--	--	--	--	--	--	--	--	--	--
	2.63092	0.06081	2.63107	0.03303	2.63687	0.2034						--	--	--	--	651.373	2.3741	675.27	2.0337									384.012	2.2867	399.534	2.1019	874.416	2.5182	888.953	1.8343	--	--	--	--	--	--	--	--	--	--	--	--
	2.63336	0.06025	2.63351	0.03283	2.63931	0.19749						--	--	--	--	651.976	2.3738	675.895	2.0324									385.703	2.287	401.294	2.1022	878.269	2.5213	892.87	1.8238	--	--	--	--	--	--	--	--	--	--	--	--
	2.6358	0.05991	2.63596	0.03258	2.64175	0.1919						--	--	--	--	652.579	2.3741	676.52	2.0312									387.395	2.2873	403.053	2.1022	882.121	2.5251	896.786	1.812	--	--	--	--	--	--	--	--	--	--	--	--
	2.63824	0.05941	2.6384	0.03315	2.6442	0.18626						--	--	--	--	653.182	2.3741	677.146	2.0296									389.086	2.2876	404.813	2.1022	885.973	2.5288	900.702	1.7996	--	--	--	--	--	--	--	--	--	--	--	--
	2.64069	0.05904	2.64084	0.03273	2.64664	0.18103						--	--	--	--	653.786	2.3741	677.771	2.0284									390.777	2.2879	406.572	2.1025	889.826	2.5325	904.619	1.786	--	--	--	--	--	--	--	--	--	--	--	--
	2.64313	0.05858	2.64328	0.0328	2.64908	0.17567						--	--	--	--	654.389	2.3741	678.396	2.0272									392.468	2.2879	408.332	2.1025	893.678	2.5362	908.535	1.7717	--	--	--	--	--	--	--	--	--	--	--	--
	2.64557	0.05808	2.64572	0.0331	2.65152	0.17095						--	--	--	--	654.992	2.3741	679.021	2.0256									394.159	2.2882	410.092	2.1025	897.531	2.5403	912.451	1.7568	--	--	--	--	--	--	--	--	--	--	--	--
	2.64801	0.05802	2.64816	0.03311	2.65396	0.16623						--	--	--	--	655.595	2.3741	679.647	2.0244									395.851	2.2885	411.852	2.1025	901.382	2.5443	916.368	1.7413	--	--	--	--	--	--	--	--	--	--	--	--
	2.65045	0.05772	2.6506	0.03321	2.6564	0.16179						--	--	--	--	656.198	2.3741	680.272	2.0231									397.542	2.2891	413.611	2.1028	905.234	2.5486	920.284	1.7258	--	--	--	--	--	--	--	--	--	--	--	--
	2.65289	0.0573	2.65305	0.03361	2.65884	0.1575						--	--	--	--	656.801	2.3744	680.897	2.0213									399.233	2.2894	415.371	2.1025	909.085	2.5527	924.201	1.7109	--	--	--	--	--	--	--	--	--	--	--	--
	2.65533	0.05705	2.65549	0.03319	2.66129	0.15318						--	--	--	--	657.404	2.3744	681.522	2.0197									400.924	2.2898	417.13	2.1028	912.938	2.557	928.117	1.6964	--	--	--	--	--	--	--	--	--	--	--	--
	2.65778	0.05677	2.65793	0.03347	2.66373	0.14921						--	--	--	--	658.007	2.3744	682.148	2.0182									402.616	2.2901	418.89	2.1028	916.789	2.5613	932.033	1.6821	--	--	--	--	--	--	--	--	--	--	--	--
	2.66022	0.05677	2.66037	0.03367	2.66617	0.14508						--	--	--	--	658.61	2.3747	682.773	2.0163									404.308	2.2904	420.649	2.1028	920.64	2.566	935.948	1.6688	--	--	--	--	--	--	--	--	--	--	--	--
	2.66266	0.05643	2.66281	0.03349	2.66861	0.14139						--	--	--	--	659.213	2.3747	683.398	2.0145									406	2.2907	422.408	2.1028	924.491	2.5703	939.863	1.6564	--	--	--	--	--	--	--	--	--	--	--	--
	2.6651	0.05633	2.66525	0.03368	2.67105	0.13774						--	--	--	--	659.816	2.3747	684.023	2.0123									407.691	2.291	424.168	2.1031	928.343	2.575	943.778	1.644	--	--	--	--	--	--	--	--	--	--	--	--
	2.66754	0.05618	2.66769	0.03392	2.67349	0.13449						--	--	--	--	660.419	2.375	684.649	2.0104									409.382	2.2916	425.927	2.1031	932.195	2.5799	947.694	1.6322	--	--	--	--	--	--	--	--	--	--	--	--
	2.66998	0.05609	2.67014	0.03399	2.67593	0.13116						--	--	--	--	661.022	2.375	685.274	2.0086									411.072	2.2919	427.688	2.1031	936.046	2.5849	951.61	1.6204	--	--	--	--	--	--	--	--	--	--	--	--
	2.67242	0.056	2.67258	0.03411	2.67838	0.1281						--	--	--	--	661.625	2.375	685.899	2.0064									412.763	2.2922	429.448	2.1031	939.898	2.5902	955.526	1.609	--	--	--	--	--	--	--	--	--	--	--	--
	2.67487	0.05594	2.67502	0.03424	2.68082	0.12517						--	--	--	--	662.228	2.375	686.524	2.0042									414.454	2.2925	431.208	2.1031	943.749	2.5961	959.442	1.5978	--	--	--	--	--	--	--	--	--	--	--	--
	2.67731	0.05596	2.67746	0.03457	2.68326	0.12243						--	--	--	--	662.831	2.375	687.15	2.0024									416.146	2.2932	432.967	2.1031	947.601	2.6019	963.358	1.5869	--	--	--	--	--	--	--	--	--	--	--	--
	2.67975	0.05587	2.6799	0.03448	2.6857	0.11973						--	--	--	--	663.434	2.3753	687.775	2.0005									417.838	2.2935	434.727	2.1034	951.453	2.6085	967.274	1.5764	--	--	--	--	--	--	--	--	--	--	--	--
	2.68219	0.05598	2.68234	0.0348	2.68814	0.11723						--	--	--	--	664.037	2.3753	688.4	1.9983									419.53	2.2938	436.486	2.1034	955.305	2.6159	971.19	1.5665	--	--	--	--	--	--	--	--	--	--	--	--
	2.68463	0.0559	2.68478	0.03503	2.69058	0.11493						--	--	--	--	664.64	2.3753	689.025	1.9965									421.221	2.2944	438.247	2.1034	959.156	2.624	975.106	1.5562	--	--	--	--	--	--	--	--	--	--	--	--
	2.68707	0.05572	2.68723	0.03497	2.69302	0.11271						--	--	--	--	665.243	2.3753	689.651	1.9946									422.912	2.2947	440.007	2.1034	963.008	2.6329	979.022	1.5466	--	--	--	--	--	--	--	--	--	--	--	--
	2.68951	0.05594	2.68967	0.03533	2.69547	0.11045						--	--	--	--	665.846	2.3753	690.276	1.9931									424.603	2.295	441.766	2.1034	966.859	2.6441	982.937	1.5373	--	--	--	--	--	--	--	--	--	--	--	--
	2.69196	0.05585	2.69211	0.03531	2.69791	0.10839						--	--	--	--	666.449	2.3753	690.901	1.9912									426.295	2.2956	443.527	2.1034	970.712	2.6571	986.853	1.5283	--	--	--	--	--	--	--	--	--	--	--	--
	2.6944	0.05598	2.69455	0.03573	2.70035	0.1062						--	--	--	--	667.052	2.3753	691.527	1.9893									427.986	2.296	445.287	2.1034	974.563	2.6748	990.769	1.5194	--	--	--	--	--	--	--	--	--	--	--	--
	2.69684	0.05601	2.69699	0.03581	2.70279	0.10422						--	--	--	--	667.655	2.3756	692.152	1.9875									429.677	2.2963	447.046	2.1034	978.415	2.699	994.685	1.5107	--	--	--	--	--	--	--	--	--	--	--	--
	2.69928	0.05613	2.69943	0.03592	2.70523	0.10212						--	--	--	--	668.258	2.3756	692.777	1.9859									431.368	2.2966	448.806	2.1034	982.266	2.7353	998.602	1.5023	--	--	--	--	--	--	--	--	--	--	--	--
	2.70172	0.05627	2.70187	0.03632	2.70767	0.09998						--	--	--	--	668.861	2.3756	693.402	1.9841									433.059	2.2972	450.565	2.1034	986.119	2.7932	999.659	1.4998	--	--	--	--	--	--	--	--	--	--	--	--
	2.70416	0.05635	2.70432	0.03644	2.71011	0.09779						--	--	--	--	669.464	2.3759	694.028	1.9822									434.749	2.2975	452.325	2.1037	989.971	2.8676	--	--	--	--	--	--	--	--	--	--	--	--	--	--
	2.7066	0.05632	2.70676	0.03669	2.71255	0.09565						--	--	--	--	670.067	2.3759	694.653	1.98									436.44	2.2978	454.085	2.1037	993.822	2.9222	--	--	--	--	--	--	--	--	--	--	--	--	--	--
	2.70905	0.05635	2.7092	0.0368	2.715	0.09311						--	--	--	--	670.67	2.3763	695.278	1.9782									438.131	2.2981	455.845	2.1037	997.673	2.9699	--	--	--	--	--	--	--	--	--	--	--	--	--	--
	2.71149	0.05663	2.71164	0.03722	2.71744	0.09077						--	--	--	--	671.273	2.3763	695.903	1.976									439.822	2.2987	457.604	2.1037	1000.23	3	--	--	--	--	--	--	--	--	--	--	--	--	--	--
	2.71393	0.05653	2.71408	0.03767	2.71988	0.08827						--	--	--	--	671.876	2.3763	696.529	1.9735									441.513	2.2991	459.364	2.1037	--	--	--	--	--	--	--	--	--	--	--	--	--	--	--	--
	2.71637	0.05664	2.71652	0.03764	2.72232	0.08593						--	--	--	--	672.479	2.3766	697.154	1.9714									443.204	2.2997	461.124	2.1037	--	--	--	--	--	--	--	--	--	--	--	--	--	--	--	--
	2.71881	0.05665	2.71896	0.03799	2.72476	0.08335						--	--	--	--	673.082	2.3766	697.779	1.9692									444.895	2.3	462.884	2.1037	--	--	--	--	--	--	--	--	--	--	--	--	--	--	--	--
	2.72125	0.05671	2.72141	0.03825	2.7272	0.08065						--	--	--	--	673.685	2.3766	698.404	1.9667									446.586	2.3003	464.643	2.1037	--	--	--	--	--	--	--	--	--	--	--	--	--	--	--	--
	2.72369	0.05683	2.72385	0.03881	2.72964	0.07812						--	--	--	--	674.288	2.3766	699.03	1.9645									448.277	2.3012	466.403	2.1037	--	--	--	--	--	--	--	--	--	--	--	--	--	--	--	--
	2.72614	0.05671	2.72629	0.03916	2.73209	0.07554						--	--	--	--	674.891	2.3766	699.655	1.9624									449.969	2.3015	468.162	2.1041	--	--	--	--	--	--	--	--	--	--	--	--	--	--	--	--
	2.72858	0.0568	2.72873	0.03963	2.73453	0.07276						--	--	--	--	675.494	2.3769	700.28	1.9605									451.66	2.3018	469.922	2.1041	--	--	--	--	--	--	--	--	--	--	--	--	--	--	--	--
	2.73102	0.05675	2.73117	0.03957	2.73697	0.07002						--	--	--	--	676.097	2.3769	700.905	1.9583									453.351	2.3025	471.682	2.1041	--	--	--	--	--	--	--	--	--	--	--	--	--	--	--	--
	2.73346	0.05695	2.73361	0.03987	2.73941	0.06729						--	--	--	--	676.7	2.3766	701.531	1.9568									455.042	2.3028	473.441	2.1041	--	--	--	--	--	--	--	--	--	--	--	--	--	--	--	--
	2.7359	0.05637	2.73605	0.04049	2.74185	0.06483						--	--	--	--	677.303	2.3769	702.156	1.9549									456.733	2.3031	475.201	2.1041	--	--	--	--	--	--	--	--	--	--	--	--	--	--	--	--
	2.73834	0.05673	2.73849	0.04053	2.74429	0.06213						--	--	--	--	677.906	2.3769	702.781	1.9534									458.423	2.3034	476.96	2.1041	--	--	--	--	--	--	--	--	--	--	--	--	--	--	--	--
	2.74078	0.05679	2.74094	0.04105	2.74673	0.0598						--	--	--	--	678.509	2.3769	703.407	1.9521									460.115	2.304	478.72	2.1044	--	--	--	--	--	--	--	--	--	--	--	--	--	--	--	--
	2.74323	0.05699	2.74338	0.04157	2.74918	0.05722						--	--	--	--	679.112	2.3769	704.032	1.9503									461.807	2.3043	480.48	2.1041	--	--	--	--	--	--	--	--	--	--	--	--	--	--	--	--
	2.74567	0.05685	2.74582	0.04185	2.75162	0.05494						--	--	--	--	679.715	2.3769	704.657	1.9487									463.499	2.3046	482.24	2.1044	--	--	--	--	--	--	--	--	--	--	--	--	--	--	--	--
	2.74811	0.05658	2.74826	0.04232	2.75406	0.05291						--	--	--	--	680.318	2.3772	705.282	1.9475									465.19	2.3053	484	2.1044	--	--	--	--	--	--	--	--	--	--	--	--	--	--	--	--
	2.75055	0.05641	2.7507	0.04223	2.7565	0.05098						--	--	--	--	680.922	2.3772	705.908	1.9459									466.882	2.3056	485.76	2.1044	--	--	--	--	--	--	--	--	--	--	--	--	--	--	--	--
	2.75299	0.05626	2.75314	0.04317	2.75894	0.04875						--	--	--	--	681.525	2.3772	706.533	1.9447									468.574	2.3059	487.52	2.1044	--	--	--	--	--	--	--	--	--	--	--	--	--	--	--	--
	2.75543	0.05605	2.75558	0.04337	2.76138	0.04696						--	--	--	--	682.128	2.3772	707.158	1.9428									470.265	2.3062	489.28	2.1044	--	--	--	--	--	--	--	--	--	--	--	--	--	--	--	--
	2.75787	0.05595	2.75803	0.04364	2.76382	0.04522						--	--	--	--	682.731	2.3775	707.783	1.9413									471.957	2.3065	491.041	2.1044	--	--	--	--	--	--	--	--	--	--	--	--	--	--	--	--
	2.76031	0.05572	2.76047	0.04412	2.76627	0.04354						--	--	--	--	683.334	2.3775	708.409	1.9397									473.648	2.3068	492.801	2.1044	--	--	--	--	--	--	--	--	--	--	--	--	--	--	--	--
	2.76276	0.05562	2.76291	0.04447	2.76871	0.04205						--	--	--	--	683.937	2.3775	709.034	1.9382									475.34	2.3074	494.561	2.1044	--	--	--	--	--	--	--	--	--	--	--	--	--	--	--	--
	2.7652	0.0557	2.76535	0.0449	2.77115	0.04086						--	--	--	--	684.54	2.3778	709.659	1.9363									477.032	2.3077	496.321	2.1047	--	--	--	--	--	--	--	--	--	--	--	--	--	--	--	--
	2.76764	0.05506	2.76779	0.0456	2.77359	0.03949						--	--	--	--	685.143	2.3778	710.284	1.9345									478.724	2.308	498.082	2.1047	--	--	--	--	--	--	--	--	--	--	--	--	--	--	--	--
	2.77008	0.05509	2.77023	0.04571	2.77603	0.03842						--	--	--	--	685.746	2.3778	710.91	1.9326									480.416	2.3084	499.842	2.1047	--	--	--	--	--	--	--	--	--	--	--	--	--	--	--	--
	2.77252	0.05479	2.77267	0.04656	2.77847	0.03757						--	--	--	--	686.349	2.3778	711.535	1.9311									482.108	2.309	501.603	2.1047	--	--	--	--	--	--	--	--	--	--	--	--	--	--	--	--
	2.77496	0.05474	2.77512	0.04685	2.78091	0.03669						--	--	--	--	686.952	2.3781	712.16	1.9295									483.8	2.3096	503.363	2.1047	--	--	--	--	--	--	--	--	--	--	--	--	--	--	--	--
	2.7774	0.05428	2.77756	0.04731	2.78336	0.03596						--	--	--	--	687.555	2.3781	712.785	1.9277									485.492	2.3099	505.123	2.1047	--	--	--	--	--	--	--	--	--	--	--	--	--	--	--	--
	2.77985	0.05412	2.78	0.04753	2.7858	0.03526						--	--	--	--	688.158	2.3781	713.411	1.9258									487.183	2.3102	506.883	2.1047	--	--	--	--	--	--	--	--	--	--	--	--	--	--	--	--
	2.78229	0.05419	2.78244	0.04837	2.78824	0.03463						--	--	--	--	688.761	2.3781	714.036	1.9242									488.875	2.3108	508.643	2.1047	--	--	--	--	--	--	--	--	--	--	--	--	--	--	--	--
	2.78473	0.05376	2.78488	0.04877	2.79068	0.03421						--	--	--	--	689.364	2.3781	714.661	1.9227									490.567	2.3111	510.403	2.1047	--	--	--	--	--	--	--	--	--	--	--	--	--	--	--	--
	2.78717	0.05359	2.78732	0.04906	2.79312	0.03369						--	--	--	--	689.967	2.3781	715.287	1.9215									492.258	2.3118	512.164	2.1047	--	--	--	--	--	--	--	--	--	--	--	--	--	--	--	--
	2.78961	0.05324	2.78976	0.04951	2.79556	0.03329						--	--	--	--	690.57	2.3781	715.912	1.9202									493.949	2.3121	513.923	2.1047	--	--	--	--	--	--	--	--	--	--	--	--	--	--	--	--
	2.79205	0.05332	2.79221	0.04992	2.798	0.03308						--	--	--	--	691.173	2.3784	716.537	1.9187									495.641	2.3124	515.684	2.1047	--	--	--	--	--	--	--	--	--	--	--	--	--	--	--	--
	2.79449	0.05325	2.79465	0.05023	2.80045	0.0328						--	--	--	--	691.776	2.3784	717.162	1.9174									497.333	2.313	517.444	2.105	--	--	--	--	--	--	--	--	--	--	--	--	--	--	--	--
	2.79694	0.05297	2.79709	0.05095	2.80289	0.03256						--	--	--	--	692.379	2.3784	717.788	1.9165									499.024	2.3133	519.204	2.1047	--	--	--	--	--	--	--	--	--	--	--	--	--	--	--	--
	2.79938	0.05294	2.79953	0.05129	2.80533	0.03225						--	--	--	--	692.982	2.3784	718.413	1.9156									500.716	2.3139	520.964	2.105	--	--	--	--	--	--	--	--	--	--	--	--	--	--	--	--
	2.80182	0.05257	2.80197	0.0516	2.80777	0.03217						--	--	--	--	693.585	2.3784	719.038	1.9143									502.407	2.3142	522.724	2.105	--	--	--	--	--	--	--	--	--	--	--	--	--	--	--	--
	2.80426	0.05269	2.80441	0.05219	2.81021	0.032						--	--	--	--	694.188	2.3787	719.663	1.9134									504.099	2.3146	524.485	2.105	--	--	--	--	--	--	--	--	--	--	--	--	--	--	--	--
	2.8067	0.05236	2.80685	0.05247	2.81265	0.0318						--	--	--	--	694.791	2.3787	720.289	1.9125									505.79	2.3152	526.245	2.105	--	--	--	--	--	--	--	--	--	--	--	--	--	--	--	--
	2.80914	0.05182	2.8093	0.05315	2.81509	0.03171						--	--	--	--	695.394	2.3794	720.914	1.9112									507.482	2.3155	528.005	2.105	--	--	--	--	--	--	--	--	--	--	--	--	--	--	--	--
	2.81158	0.05193	2.81174	0.05366	2.81754	0.03171						--	--	--	--	695.997	2.3794	721.539	1.91									509.174	2.3158	529.765	2.105	--	--	--	--	--	--	--	--	--	--	--	--	--	--	--	--
	2.81403	0.05176	2.81418	0.05363	2.81998	0.03174						--	--	--	--	696.6	2.3794	722.164	1.9091									510.866	2.3167	531.525	2.105	--	--	--	--	--	--	--	--	--	--	--	--	--	--	--	--
	2.81647	0.05148	2.81662	0.05405	2.82242	0.0315						--	--	--	--	697.203	2.3797	722.79	1.9081									512.558	2.3173	533.286	2.105	--	--	--	--	--	--	--	--	--	--	--	--	--	--	--	--
	2.81891	0.05113	2.81906	0.05458	2.82486	0.03158						--	--	--	--	697.806	2.3797	723.415	1.9069									514.25	2.3177	535.046	2.105	--	--	--	--	--	--	--	--	--	--	--	--	--	--	--	--
	2.82135	0.05087	2.8215	0.05506	2.8273	0.03139						--	--	--	--	698.409	2.3797	724.04	1.9056									515.941	2.318	536.807	2.105	--	--	--	--	--	--	--	--	--	--	--	--	--	--	--	--
	2.82379	0.05116	2.82394	0.0553	2.82974	0.03124						--	--	--	--	699.012	2.3797	724.665	1.9044									517.633	2.3183	538.568	2.105	--	--	--	--	--	--	--	--	--	--	--	--	--	--	--	--
	2.82623	0.05083	2.82639	0.05586	2.83218	0.03123						--	--	--	--	699.615	2.38	725.291	1.9029									519.325	2.3189	540.329	2.105	--	--	--	--	--	--	--	--	--	--	--	--	--	--	--	--
	2.82867	0.05053	2.82883	0.05607	2.83463	0.03113						--	--	--	--	700.218	2.38	725.916	1.9016									521.016	2.3195	542.09	2.105	--	--	--	--	--	--	--	--	--	--	--	--	--	--	--	--
	2.83112	0.05013	2.83127	0.05582	2.83707	0.03104						--	--	--	--	700.821	2.38	726.541	1.9004									522.708	2.3198	543.849	2.105	--	--	--	--	--	--	--	--	--	--	--	--	--	--	--	--
	2.83356	0.05031	2.83371	0.05648	2.83951	0.03096						--	--	--	--	701.424	2.3803	727.167	1.8991									524.4	2.3204	545.61	2.105	--	--	--	--	--	--	--	--	--	--	--	--	--	--	--	--
	2.836	0.05001	2.83615	0.05655	2.84195	0.03098						--	--	--	--	702.027	2.3803	727.792	1.8982									526.092	2.3208	547.37	2.105	--	--	--	--	--	--	--	--	--	--	--	--	--	--	--	--
	2.83844	0.04985	2.83859	0.05698	2.84439	0.0309						--	--	--	--	702.63	2.3803	728.417	1.897									527.784	2.3211	549.129	2.105	--	--	--	--	--	--	--	--	--	--	--	--	--	--	--	--
	2.84088	0.04977	2.84103	0.05703	2.84683	0.03097						--	--	--	--	703.233	2.3806	729.042	1.896									529.477	2.3217	550.889	2.105	--	--	--	--	--	--	--	--	--	--	--	--	--	--	--	--
	2.84332	0.0494	2.84348	0.05774	2.84927	0.03098						--	--	--	--	703.836	2.3806	729.668	1.8948									531.169	2.322	552.649	2.105	--	--	--	--	--	--	--	--	--	--	--	--	--	--	--	--
	2.84576	0.04952	2.84592	0.05758	2.85172	0.03102						--	--	--	--	704.439	2.3806	730.293	1.8939									532.861	2.3223	554.41	2.105	--	--	--	--	--	--	--	--	--	--	--	--	--	--	--	--
	2.84821	0.04929	2.84836	0.05755	2.85416	0.03089						--	--	--	--	705.042	2.3806	730.918	1.8932									534.553	2.3226	556.17	2.105	--	--	--	--	--	--	--	--	--	--	--	--	--	--	--	--
	2.85065	0.04911	2.8508	0.0579	2.8566	0.03079						--	--	--	--	705.645	2.3806	731.543	1.8923									536.245	2.3232	557.93	2.105	--	--	--	--	--	--	--	--	--	--	--	--	--	--	--	--
	2.85309	0.04922	2.85324	0.05797	2.85904	0.03076						--	--	--	--	706.248	2.3806	732.169	1.8917									537.937	2.3235	559.691	2.105	--	--	--	--	--	--	--	--	--	--	--	--	--	--	--	--
	2.85553	0.04892	2.85568	0.05833	2.86148	0.03078						--	--	--	--	706.851	2.3806	732.794	1.8908									539.629	2.3239	561.45	2.105	--	--	--	--	--	--	--	--	--	--	--	--	--	--	--	--
	2.85797	0.04921	2.85812	0.05807	2.86392	0.03077						--	--	--	--	707.454	2.3809	733.419	1.8901									541.322	2.3248	563.21	2.105	--	--	--	--	--	--	--	--	--	--	--	--	--	--	--	--
	2.86041	0.04884	2.86057	0.05824	2.86636	0.03092						--	--	--	--	708.057	2.3809	734.044	1.8892									543.014	2.3251	564.971	2.105	--	--	--	--	--	--	--	--	--	--	--	--	--	--	--	--
	2.86285	0.04884	2.86301	0.05849	2.8688	0.03082						--	--	--	--	708.66	2.3809	734.67	1.8886									544.706	2.3254	566.732	2.105	--	--	--	--	--	--	--	--	--	--	--	--	--	--	--	--
	2.8653	0.04881	2.86545	0.0583	2.87125	0.031						--	--	--	--	709.263	2.3809	735.295	1.8874									546.398	2.3257	568.492	2.105	--	--	--	--	--	--	--	--	--	--	--	--	--	--	--	--
	2.86774	0.04874	2.86789	0.05838	2.87369	0.03103						--	--	--	--	709.866	2.3809	735.92	1.8864									548.091	2.326	570.252	2.105	--	--	--	--	--	--	--	--	--	--	--	--	--	--	--	--
	2.87018	0.0492	2.87033	0.05834	2.87613	0.03111						--	--	--	--	710.469	2.3812	736.545	1.8855									549.782	2.3266	572.012	2.105	--	--	--	--	--	--	--	--	--	--	--	--	--	--	--	--
	2.87262	0.04884	2.87277	0.05828	2.87857	0.03135						--	--	--	--	711.073	2.3812	737.171	1.8846									551.474	2.327	573.772	2.105	--	--	--	--	--	--	--	--	--	--	--	--	--	--	--	--
	2.87506	0.04913	2.87521	0.058	2.88101	0.03132						--	--	--	--	711.676	2.3812	737.796	1.8836									553.166	2.3273	575.531	2.105	--	--	--	--	--	--	--	--	--	--	--	--	--	--	--	--
	2.8775	0.04888	2.87766	0.05799	2.88345	0.03133						--	--	--	--	712.279	2.3815	738.421	1.8827									554.857	2.3276	577.291	2.105	--	--	--	--	--	--	--	--	--	--	--	--	--	--	--	--
	2.87994	0.04898	2.8801	0.05817	2.88589	0.03141						--	--	--	--	712.882	2.3815	739.047	1.8818									556.549	2.3282	579.051	2.105	--	--	--	--	--	--	--	--	--	--	--	--	--	--	--	--
	2.88239	0.04927	2.88254	0.05776	2.88834	0.0315						--	--	--	--	713.485	2.3815	739.672	1.8808									558.241	2.3285	580.81	2.105	--	--	--	--	--	--	--	--	--	--	--	--	--	--	--	--
	2.88483	0.04918	2.88498	0.05773	2.89078	0.0315						--	--	--	--	714.088	2.3818	740.297	1.8796									559.933	2.3288	582.57	2.105	--	--	--	--	--	--	--	--	--	--	--	--	--	--	--	--
	2.88727	0.04961	2.88742	0.05751	2.89322	0.03163						--	--	--	--	714.691	2.3818	740.922	1.8787									561.626	2.3294	584.331	2.105	--	--	--	--	--	--	--	--	--	--	--	--	--	--	--	--
	2.88971	0.04958	2.88986	0.0574	2.89566	0.03141						--	--	--	--	715.294	2.3818	741.548	1.8781									563.318	2.3297	586.091	2.105	--	--	--	--	--	--	--	--	--	--	--	--	--	--	--	--
	2.89215	0.04962	2.8923	0.05741	2.8981	0.0315						--	--	--	--	715.897	2.3818	742.173	1.8771									565.009	2.3301	587.85	2.105	--	--	--	--	--	--	--	--	--	--	--	--	--	--	--	--
	2.89459	0.04978	2.89474	0.05758	2.90054	0.03162						--	--	--	--	716.5	2.3821	742.798	1.8762									566.701	2.3304	589.61	2.105	--	--	--	--	--	--	--	--	--	--	--	--	--	--	--	--
	2.89703	0.05031	2.89719	0.05736	2.90298	0.0316						--	--	--	--	717.103	2.3821	743.423	1.8756									568.394	2.331	591.369	2.105	--	--	--	--	--	--	--	--	--	--	--	--	--	--	--	--
	2.89948	0.05019	2.89963	0.05685	2.90543	0.03144						--	--	--	--	717.706	2.3821	744.049	1.8746									570.086	2.3313	593.129	2.105	--	--	--	--	--	--	--	--	--	--	--	--	--	--	--	--
	2.90192	0.05043	2.90207	0.05718	2.90787	0.03147						--	--	--	--	718.309	2.3821	744.674	1.874									571.777	2.3316	594.889	2.105	--	--	--	--	--	--	--	--	--	--	--	--	--	--	--	--
	2.90436	0.05049	2.90451	0.05711	2.91031	0.03148						--	--	--	--	718.912	2.3821	745.299	1.8737									573.468	2.3319	596.649	2.105	--	--	--	--	--	--	--	--	--	--	--	--	--	--	--	--
	2.9068	0.05095	2.90695	0.05668	2.91275	0.03146						--	--	--	--	719.515	2.3821	745.924	1.8731									575.159	2.3322	598.409	2.105	--	--	--	--	--	--	--	--	--	--	--	--	--	--	--	--
	2.90924	0.05135	2.90939	0.05674	2.91519	0.03148						--	--	--	--	720.118	2.3821	746.55	1.8722									576.851	2.3328	600.169	2.105	--	--	--	--	--	--	--	--	--	--	--	--	--	--	--	--
	2.91168	0.05157	2.91183	0.05657	2.91763	0.03146						--	--	--	--	720.721	2.3821	747.175	1.8712									578.542	2.3335	601.93	2.105	--	--	--	--	--	--	--	--	--	--	--	--	--	--	--	--
	2.91412	0.0516	2.91428	0.05669	2.92007	0.03141						--	--	--	--	721.324	2.3825	747.8	1.8709									580.234	2.3338	603.69	2.1047	--	--	--	--	--	--	--	--	--	--	--	--	--	--	--	--
	2.91656	0.05229	2.91672	0.05633	2.92252	0.03136						--	--	--	--	721.927	2.3825	748.425	1.87									581.926	2.3344	605.45	2.1047	--	--	--	--	--	--	--	--	--	--	--	--	--	--	--	--
	2.91901	0.05232	2.91916	0.05649	2.92496	0.03144						--	--	--	--	722.53	2.3825	749.051	1.8694									583.618	2.3347	607.21	2.1047	--	--	--	--	--	--	--	--	--	--	--	--	--	--	--	--
[truncated: 1,651 more rows]

## Sheet: Figure 6
	Figure 6a									Figure 6b
[truncated: 221 more rows]

## Sheet: Figure S2
	Cycle Number	Specific Capacity (mAh g-1)	Specific Capacity (mAh g-1)	Specific Capacity (mAh g-1)
[truncated: 100 more rows]

[truncated: 8 more sheets: Figure S3, Figure S4, Figure S5, Figure S8, Figure S9, Figure S10, Figure S11, Figure S12]
